# Supplementary material for: The Impact of Upstream Sub-Basins’ Water Use on Middle Stream and Downstream Sub-Basins’ Water Security at Country-Basin Unit Spatial Scale and Monthly Temporal Resolution
Source: Int J Environ Res Public Health. 2019 Feb 3;16(3):450. doi: 10.3390/ijerph16030450 (PMC6388158; doi:10.3390/ijerph16030450)
Supplement: Supplementary file 1 [file ijerph-16-00450-s001.zip]

Archive with 5 entries (4 files):
- ijerph-430587 - supplementary -proofed/
- ijerph-430587 - supplementary -proofed/Supplementary Material.docx
- ijerph-430587 - supplementary -proofed/Supplementary Material.pdf
- ijerph-430587 - supplementary -proofed/Table S2.xlsx
- ijerph-430587 - supplementary -proofed/Table S3.xlsx
