# Supplementary material for: The Impact of Upstream Sub-Basins’ Water Use on Middle Stream and Downstream Sub-Basins’ Water Security at Country-Basin Unit Spatial Scale and Monthly Temporal Resolution
Source: Int J Environ Res Public Health. 2019 Feb 3;16(3):450. doi: 10.3390/ijerph16030450 (PMC6388158; doi:10.3390/ijerph16030450)
Supplement: Supplementary file 1 [file ijerph-16-00450-s001.zip › ijerph-430587 - supplementary -proofed/Table S2.xlsx]

## Sheet: Sheet1
Table S2. Water Scarcity Without Upstream Withdrawal
																Number of Months Each Country-Basin Unit Face Difffernt Catagories of Water Scarcity
ID	Country basin-unit	AREA	January	Feburary	March	April	May	June	July	August	September	October	November	December	Population Count in Millions 2010	<0.1	0.1-0.2	0.2-0.4	0.4-0.7	>0.7	Total
1	AMZN_VEN	4.34491	6.73475e-06	8.46682e-06	8.79599e-06	8.28213e-06	5.01491e-06	3.32966e-06	3.71423e-06	6.15362e-06	6.67216e-06	7.39701e-06	6.64431e-06	6.30725e-06	0.00673976	12	0	0	0	0	12
2	ATUI_ESH	2.30025	1.40364e-05	1.49784e-05	1.46931e-05	1.53451e-05	1.57492e-05	1.61595e-05	1.69909e-05	1.7255e-05	1.77243e-05	1.60742e-05	1.31814e-05	1.22499e-05	0.00168675	12	0	0	0	0	12
3	CNGO_ZMB	14.8238	0.00246618	0.00254201	0.00261246	0.00726812	0.0273578	0.0627163	0.079751	0.0946804	0.0861978	0.0692286	0.0206635	0.00586501	2.49552	12	0	0	0	0	12
4	CRTY_SUR	2.81142	4.89431e-05	4.09563e-05	4.58689e-05	5.12291e-05	2.41388e-05	1.44459e-05	3.21128e-05	4.87679e-05	5.41679e-05	5.81401e-05	5.87271e-05	4.70539e-05	0.00238441	12	0	0	0	0	12
5	ESQB_GUY	9.20099	0.000114456	9.9314e-05	0.000133275	0.000168095	7.68868e-05	7.80791e-05	6.64237e-05	9.94686e-05	0.000135204	0.000146074	0.000144012	6.94355e-05	0.0545081	12	0	0	0	0	12
6	ESQB_VEN	2.81142	0.00109437	0.00106797	0.00133444	0.00139757	0.000899607	0.000528021	0.000599405	0.0004923	0.00079245	0.000868416	0.000832012	0.000675378	0.140276	12	0	0	0	0	12
7	GAMB_SEN	4.6005	0.202596	0.243258	0.210873	0.202688	0.162611	0.0772357	0.00690207	0.00464601	0.00540503	0.00676405	0.0271943	0.0495686	1.56363	7	1	4	0	0	12
8	LGPS_SSD	0.511166	0.176384	0.189834	0.167798	0.147449	0.149589	0.104304	0.0876797	0.101576	0.096649	0.0627261	0.0786675	0.156599	0.129216	4	8	0	0	0	12
9	MEKO_VNM	3.067	1.63279	1.95135	2.69954	2.39072	0.801337	1.6136	2.22751	0.686845	0.294386	0.323808	0.337919	0.950627	6.79349	0	0	3	1	8	12
10	ORAN_LSO	2.55583	0.0266796	0.0324446	0.0238124	0.0269615	0.0358187	0.0378454	0.0647958	0.12028	0.162092	0.257093	0.0915746	0.0423438	1.56068	9	2	1	0	0	12
11	ORIN_VEN	48.3052	0.0190539	0.0249007	0.0305153	0.0272641	0.00857676	0.00480332	0.00398383	0.00427729	0.00524355	0.00623997	0.00654686	0.00898731	8.65804	12	0	0	0	0	12
12	PANG_TZA	2.55583	1.07906	0.62705	0.206264	0.0408838	0.225748	0.361821	0.71137	0.772127	0.871613	0.82606	0.44649	1.09239	2.90907	1	0	3	2	6	12
13	SKAG_USA	0.76675	0.00122924	0.0014447	0.00124774	0.000978522	0.000358392	0.000785736	0.00142008	0.00115076	0.00167453	0.00114881	0.000654969	0.00113841	0.00550031	12	0	0	0	0	12
14	SLAW_CAN	66.7072	0.43227	0.430814	0.469369	0.201978	0.188506	0.229119	0.283556	0.351915	0.406093	0.435728	0.382386	0.362466	19.1886	0	1	6	5	0	12
15	LPTA_PRY	35.7816	0.00337993	0.00199309	0.00193935	0.00243361	0.00389651	0.00415586	0.00770231	0.00582577	0.00817461	0.00539285	0.00585968	0.00877503	6.05939	12	0	0	0	0	12
16	ORAN_NAM	23.0025	0.0149093	0.0134685	0.008127	0.00864112	0.00935371	0.00783699	0.0104765	0.0135999	0.0171088	0.0173964	0.0145942	0.0152017	0.477581	12	0	0	0	0	12
17	ORAN_ZAF	50.0943	0.259248	0.359157	0.245258	0.354336	0.302724	0.293456	0.394808	0.559914	0.660871	0.724169	0.420981	0.425423	14.5661	0	0	7	4	1	12
18	SLAW_USA	54.6948	0.50516	0.48528	0.527496	0.22675	0.220862	0.256765	0.335485	0.489125	0.530236	0.556647	0.463181	0.422796	19.5302	0	0	4	8	0	12
19	THUK_ZAF	3.067	0.138573	0.22045	0.199136	0.166574	0.379356	0.364092	0.829474	1.47579	1.19955	1.10957	0.340475	0.201841	2.27644	0	3	5	0	4	12
20	VOLT_TGO	2.30025	0.200265	0.275948	0.271393	0.216027	0.159317	0.130922	0.0436218	0.0606262	0.0349221	0.0493915	0.0962174	0.17173	1.88314	5	3	4	0	0	12
21	ARAL_TKM	5.87841	0.126339	0.132847	0.305821	0.370415	0.429266	1.48292	1.60694	1.89697	1.24397	0.498364	0.289622	0.253758	1.42052	0	2	4	2	4	12
22	ATRK_TKM	1.27792	0.0330165	0.0342362	0.102732	0.117319	0.150377	0.294722	0.360255	0.41758	0.292676	0.138619	0.105066	0.080397	0.103905	3	5	3	1	0	12
23	HARI_TKM	3.83375	0.253984	0.715498	5.85499	9.32547	6.96543	17.5016	18.0102	21.1772	12.6235	4.52406	2.59908	2.60316	0.541568	0	0	1	0	11	12
24	ICMT_MOZ	1.02233	0.0121253	0.0679504	0.0553455	0.0358202	0.0627925	0.0347159	0.0652121	0.159484	0.200508	0.11432	0.0434397	0.0251119	0.302097	9	2	1	0	0	12
25	LPTA_ARG	71.0521	0.0373968	0.0218195	0.0216545	0.0212552	0.0404102	0.0431039	0.0829273	0.07535	0.12346	0.0824418	0.0682626	0.103895	11.6373	10	2	0	0	0	12
26	LPTA_BRA	124.213	0.233092	0.153358	0.138998	0.149916	0.220006	0.283256	0.555898	0.35924	0.591849	0.282041	0.406061	0.398997	64.1181	0	3	6	3	0	12
27	MISS_USA	339.67	0.676836	0.468595	0.293187	0.269314	0.323202	0.458337	0.994932	1.33555	0.689131	0.595749	0.698446	0.496335	82.3935	0	0	3	7	2	12
28	ARAL_UZB	40.6377	1.76193	1.9415	4.1432	3.73267	4.68367	15.2114	18.1736	20.6096	12.2586	4.82069	2.85022	2.67465	21.8505	0	0	0	0	12	12
29	LMPO_MOZ	6.64516	0.00672942	0.0583899	0.0421671	0.0430583	0.0503552	0.0284255	0.0401141	0.0832614	0.107092	0.106328	0.0357277	0.0369217	0.534025	10	2	0	0	0	12
30	TRIM_CHN/IND/PAK	0.255583	0.346174	0.341151	0.157109	0.054207	0.0399913	0.0655937	0.0606251	0.0452552	0.0721849	0.0792464	0.0987644	0.0892763	0.00527659	9	1	2	0	0	12
31	ASIX_TUR	0.511166	0.662864	0.646151	1.69285	2.89088	2.07134	6.21716	29.3978	39.6124	9.26187	3.29453	1.32802	1.11811	0.669275	0	0	0	2	10	12
32	ICMT_ZAF	3.067	0.101865	0.279331	0.286844	0.270998	0.483171	0.77801	1.1826	1.70289	1.7314	1.0098	0.327315	0.1776	1.89318	0	2	4	1	5	12
33	NELS_USA	17.3797	0.264847	0.29632	0.292062	0.12898	0.19493	0.145742	0.291213	0.297329	0.196754	0.111733	0.106002	0.133048	0.677712	0	7	5	0	0	12
34	SCRO_USA	0.511166	0.0094046	0.00984964	0.0104406	0.00557615	0.00515604	0.0103128	0.0122015	0.0110673	0.0108082	0.0088834	0.00678512	0.00611038	0.00499599	12	0	0	0	0	12
35	SJNA_USA	1.78908	0.0260414	0.0311014	0.0388541	0.0202302	0.00689152	0.014151	0.0173857	0.0204121	0.0241603	0.019765	0.0184944	0.0209413	0.0735504	12	0	0	0	0	12
36	TRIM_KGZ	2.81142	0.0433182	0.0468662	0.0568031	0.308211	1.30378	1.91662	1.49365	1.4475	0.796753	0.116276	0.0427069	0.0462504	0.132339	5	1	1	0	5	12
37	DANU_ROM	26.0695	0.303319	0.35705	0.260062	0.249281	0.284209	0.282235	0.272555	0.389495	0.41631	0.504615	0.396672	0.261818	19.0396	0	0	10	2	0	12
38	CNCS_CHL	0.511166	0.116004	0.138859	0.184711	0.183895	0.179107	0.163885	0.221062	0.362108	2.96475	8.31277	305.427	2.18055	0.00419465	0	6	2	0	4	12
39	DANU_SRB	9.71216	0.210405	0.254235	0.167614	0.163264	0.187901	0.174573	0.160288	0.218228	0.267108	0.331554	0.262545	0.17221	8.03114	0	6	6	0	0	12
40	DANU_SVK	5.62283	0.08552	0.0929068	0.0709676	0.0621713	0.0756883	0.0823667	0.063171	0.0772871	0.100623	0.129218	0.122587	0.113839	5.09296	8	4	0	0	0	12
41	EBRO_ESP	9.45658	0.832736	1.30372	0.910013	0.707572	0.433239	0.559167	3.21582	5.72051	2.95783	1.06319	0.320187	0.321215	3.86977	0	0	2	2	8	12
42	ETOS_AGO	4.08933	0.0586297	0.0109126	0.00476206	0.00774701	0.0127245	0.0392228	0.0942131	0.116045	0.137983	0.0999608	0.0313395	0.0149263	0.60952	10	2	0	0	0	12
43	ETOS_NAM	10.2233	0.273009	0.017795	0.0111453	0.0529864	0.0884485	0.14646	0.279731	0.422615	0.58363	0.680173	0.0794739	0.0334846	0.69746	6	1	2	3	0	12
44	MDJD_DZA	1.02233	0.718151	0.804311	0.64492	0.793747	0.692286	1.44839	2.0006	2.5877	0.983331	0.790685	0.785923	0.586081	0.66305	0	0	0	3	9	12
45	RHON_CHE	0.76675	0.174409	0.217928	0.193947	0.127074	0.0491054	0.0956048	0.0943153	0.114018	0.0926367	0.115746	0.0833716	0.144084	0.415946	5	6	1	0	0	12
46	SJUA_NIC	2.55583	0.59066	0.688161	0.777831	1.05655	1.1203	0.324965	0.161748	0.160886	0.167742	0.0900978	0.222888	0.35228	2.08648	1	3	3	2	3	12
47	AMZN_BOL	59.8065	0.00671548	0.00630252	0.0067999	0.00673192	0.0133439	0.0195415	0.0314066	0.0360309	0.0455397	0.0408658	0.0410871	0.013238	7.61863	12	0	0	0	0	12
48	ZAMB_AGO	21.2134	0.00021488	0.000140075	0.000136334	0.000223012	0.000595829	0.00145083	0.00236759	0.00382032	0.00579782	0.00763073	0.00148992	0.000552016	0.440121	12	0	0	0	0	12
49	LMPO_ZWE	5.87841	0.0321221	0.0989636	0.0600165	0.0978736	0.0968818	0.0665845	0.0939628	0.167814	0.218402	0.175059	0.126148	0.106733	1.38555	7	4	1	0	0	12
50	OKVG_AGO	12.5236	0.00554588	0.000571128	0.00044341	0.00133283	0.00315842	0.0109233	0.0312255	0.109	0.137647	0.0977149	0.0403423	0.0151377	0.820307	10	2	0	0	0	12
51	OKVG_BWA	29.9032	0.00485373	0.00140953	0.000976579	0.00148602	0.00346537	0.0116162	0.0294301	0.034356	0.0388848	0.0331322	0.0154355	0.0079768	0.605428	12	0	0	0	0	12
52	OKVG_NAM	15.0794	0.00281092	0.000799348	0.00055953	0.0010125	0.00218198	0.00738471	0.0180105	0.0247906	0.035642	0.0257601	0.0102249	0.00480627	0.189439	12	0	0	0	0	12
53	OKVG_ZWE	1.78908	0.020229	0.0449823	0.0464837	0.120968	0.197307	0.404454	0.528081	0.564842	0.615923	0.651458	0.256214	0.131906	0.140125	3	3	1	5	0	12
54	ZAMB_NAM	1.5335	0.000593777	0.000260173	0.000258502	0.000548107	0.00103623	0.00344792	0.00837858	0.0115053	0.016894	0.0177286	0.00532465	0.00155209	0.0868357	12	0	0	0	0	12
55	ZAMB_ZMB	47.7941	0.0063352	0.00673368	0.00641387	0.0147049	0.0465827	0.181104	0.415319	0.61118	0.585427	0.860191	0.241734	0.0332773	9.33801	6	1	1	3	1	12
56	ZAMB_ZWE	19.1687	0.00687318	0.00685343	0.00642039	0.0110317	0.0419878	0.137723	0.400878	0.743747	1.01051	0.820477	0.198948	0.0398917	7.86819	6	2	0	1	3	12
57	BUZI_MOZ	2.55583	0.0384873	0.130655	0.0694558	0.322229	0.477199	0.218975	0.451412	0.702345	0.860043	0.36478	0.276674	0.0504345	1.22045	3	1	4	2	2	12
58	BUZI_ZWE	0.255583	0.0393757	0.283458	0.3207	0.501324	0.61266	0.389071	0.545563	0.802608	0.864455	0.519099	0.428214	0.108402	0.110063	1	1	3	5	2	12
59	KUNE_AGO	8.17866	0.00606216	0.00234294	0.000992157	0.0025843	0.00656894	0.00784665	0.00828332	0.00968844	0.0118732	0.00924852	0.00412072	0.00224294	1.7341	12	0	0	0	0	12
60	KUNE_NAM	1.02233	0.000334223	0.000164954	6.98942e-05	0.000171548	0.000456084	0.000588	0.000587381	0.000625742	0.000694856	0.000525214	0.000268363	0.00016032	0.0120147	12	0	0	0	0	12
61	LKTC_BOL	5.36725	0.011932	0.0251562	0.0268484	0.0294803	0.0458397	0.0507473	0.0797477	0.131875	0.186725	0.152355	0.176841	0.0305985	0.814525	8	4	0	0	0	12
62	LMPO_BWA	7.15633	0.011558	0.0311672	0.0214548	0.0490422	0.0489077	0.0491258	0.0633348	0.0967542	0.116811	0.099112	0.0436226	0.0574955	0.891136	11	1	0	0	0	12
63	LMPO_ZAF	15.5906	0.338155	0.907644	0.806353	1.17366	1.5749	2.1452	2.7332	4.71117	5.55189	4.89505	1.34612	1.06966	11.9053	0	0	1	0	11	12
64	ORAN_BWA	11.7568	0.0427158	0.0518498	0.0517067	0.0575501	0.0515767	0.0512535	0.060622	0.0663792	0.0734081	0.0777938	0.0658145	0.0670347	0.205024	12	0	0	0	0	12
65	SABI_MOZ	1.78908	0.00154489	0.00855504	0.00817775	0.0104359	0.0127623	0.00943952	0.0138041	0.019416	0.0209314	0.0135666	0.00978749	0.00400202	0.136574	12	0	0	0	0	12
66	SABI_ZWE	6.90075	0.17022	1.18072	0.79614	1.22363	1.53909	0.981459	1.37177	1.96409	2.31448	1.61064	1.32769	0.325717	2.43157	0	1	1	0	10	12
67	ZAMB_BWA	1.5335	7.13359e-05	2.57016e-05	2.44532e-05	3.78687e-05	9.60553e-05	0.000318304	0.000746399	0.000883415	0.00100759	0.00083145	0.000420031	0.000204954	0.0221689	12	0	0	0	0	12
68	PUNG_MOZ	2.04467	0.00337883	0.00933789	0.0110347	0.0151764	0.0309622	0.026169	0.0311137	0.0357864	0.0418048	0.0299623	0.0208301	0.00365304	1.04706	12	0	0	0	0	12
69	BANN_IRL	0.255583	0.0803626	0.0599452	0.0635077	0.076971	0.140265	0.372214	0.329306	0.149173	0.0932258	0.0984135	0.0932644	0.0936562	0.117866	8	2	2	0	0	12
70	GSCR_GIN	0.511166	0.0467005	0.0561919	0.0440959	0.0333241	0.0140916	0.00521976	0.00265552	0.00195205	0.00273659	0.00246841	0.0106139	0.0181142	0.342708	12	0	0	0	0	12
71	LKCH_CAF	17.8908	0.00210366	0.00240392	0.00221846	0.00192246	0.00168638	0.00153912	0.000450414	0.000581822	0.000679601	0.00114724	0.00186255	0.00188777	1.3312	12	0	0	0	0	12
72	LKCH_CMR	3.83375	0.013019	0.0577052	0.0704338	0.0345719	0.0269343	0.0259003	0.00211184	0.00045713	0.000746507	0.0016475	0.0069352	0.00669774	2.67125	12	0	0	0	0	12
73	LKCH_TCD	97.1216	0.0304281	0.0470778	0.066641	0.0380659	0.0284841	0.0264665	0.00414951	0.00162746	0.00186851	0.00410666	0.0141715	0.0188362	9.99856	12	0	0	0	0	12
74	LPTA_BOL	18.9132	0.040714	0.0736998	0.0896609	0.0728396	0.243601	0.236493	0.299955	0.349175	0.483817	0.666058	0.373201	0.116348	1.13626	4	1	5	2	0	12
75	MRNI_GUF	1.78908	2.7017e-06	1.6579e-06	1.95257e-06	2.76962e-06	1.46009e-06	1.79213e-06	2.32356e-06	3.00876e-06	3.1544e-06	3.24395e-06	3.15443e-06	2.81335e-06	0.0249973	12	0	0	0	0	12
76	MRNI_SUR	3.83375	0.00012966	6.55444e-05	7.86973e-05	0.000128986	5.6403e-05	7.27903e-05	0.000100022	0.000142859	0.000149159	0.000152904	0.000150048	0.000134846	0.0318643	12	0	0	0	0	12
77	NGER_TCD	1.5335	0.00184753	0.00214473	0.00231846	0.00221219	0.00179047	0.00104375	0.000534452	0.000296789	0.000327336	0.000265686	0.00134618	0.00140311	1.11247	12	0	0	0	0	12
78	SANA_CMR	10.7345	0.0120813	0.0134994	0.0117064	0.00579139	0.00630355	0.00481738	0.00619597	0.00381304	0.00314428	0.00324035	0.0105116	0.0095008	3.84536	12	0	0	0	0	12
79	DRAX_DZA	1.5335	0.0342716	0.0363746	0.0361277	0.0348874	0.0360081	0.0377127	0.0402483	0.0409922	0.040491	0.0355698	0.0263425	0.0228523	0.00198115	12	0	0	0	0	12
80	GAMB_GMB	0.255583	0.0613361	0.0721815	0.0565455	0.003857	0.00281549	0.0294116	0.00325341	0.00181592	0.00208103	0.00279511	0.0127295	0.0259543	0.212897	12	0	0	0	0	12
81	GUIR_DZA	8.17866	0.106502	0.0907498	0.121593	0.138465	0.120283	0.173906	0.222841	0.221184	0.135947	0.0341022	0.0415199	0.0364552	0.279177	4	6	2	0	0	12
82	GUIR_MAR	2.30025	0.0871224	0.0503543	0.0972915	0.176838	0.174664	0.354125	0.547571	0.566671	0.115655	0.00634502	0.0150005	0.0122397	0.0681032	6	3	1	2	0	12
83	LKCH_DZA	8.94541	0.0764504	0.0779807	0.0799447	0.0824165	0.0842227	0.0850863	0.0843781	0.0849134	0.0836848	0.0828841	0.0819261	0.081579	0.0164311	12	0	0	0	0	12
84	NGER_DZA	14.0571	0.0128152	0.0129567	0.0132185	0.0136298	0.0140244	0.0143319	0.0144275	0.0145315	0.0143527	0.0136532	0.0130999	0.0128105	0.0864259	12	0	0	0	0	12
85	NGER_NER	41.9156	0.279151	0.352762	0.323458	0.3202	0.221576	0.163806	0.0220169	0.0122681	0.0104013	0.0728419	0.138211	0.253505	12.5852	4	2	6	0	0	12
86	NILE_ERI	0.76675	0.00824072	0.00981805	0.0113747	0.0104018	0.00965223	0.0064095	0.00174693	0.00154786	0.00323274	0.00801096	0.00737738	0.00833169	0.19959	12	0	0	0	0	12
87	SENG_MRT	14.5682	0.190706	0.244657	0.264421	0.311396	0.294763	0.278284	0.122714	0.0456942	0.0268639	0.0809941	0.166568	0.18275	1.67726	3	4	5	0	0	12
88	SENG_SEN	6.64516	0.201948	0.217222	0.210979	0.259423	0.244527	0.268252	0.154355	0.0748809	0.044257	0.087579	0.13874	0.177792	1.90883	3	3	6	0	0	12
89	ZAMB_MOZ	13.0347	0.000276371	0.000312723	0.000326124	0.000739681	0.00228981	0.00427889	0.00704611	0.0101824	0.0121006	0.0107913	0.00644552	0.00152906	3.10694	12	0	0	0	0	12
90	AMZN_PER	80.7643	0.01859	0.0145176	0.0143218	0.021971	0.0250522	0.0355093	0.0356078	0.0612592	0.0639796	0.0483458	0.0293858	0.0516986	9.04126	12	0	0	0	0	12
91	CNGO_ZAR	187.087	0.000801975	0.000809794	0.000837299	0.00104821	0.00151519	0.00174991	0.00187669	0.00188738	0.00153935	0.00139053	0.00114411	0.00126087	63.6904	12	0	0	0	0	12
92	LKTC_PER	3.83375	0.0103623	0.0131851	0.0229827	0.0575603	0.0741365	0.0985281	0.112527	0.147184	0.180078	0.127422	0.110419	0.0745049	1.02814	7	5	0	0	0	12
93	RVMA_MOZ	8.43425	0.000803084	0.000591219	0.00128223	0.0022201	0.00353715	0.00502384	0.00668433	0.00696019	0.00852267	0.00832038	0.00526573	0.00213356	1.70165	12	0	0	0	0	12
94	RVMA_TZA	3.83375	0.000182009	0.000117828	0.000208804	0.000525731	0.00104532	0.00145376	0.00166848	0.00148201	0.00174954	0.00176738	0.00141219	0.000570305	0.721383	12	0	0	0	0	12
95	ZAMB_MWI	9.20099	0.0231419	0.0299555	0.0344542	0.0575652	0.120443	0.160962	0.205498	0.256514	0.314683	0.341668	0.235314	0.0865111	10.2768	5	2	5	0	0	12
96	ZAMB_TZA	2.55583	0.00909137	0.00869381	0.00744928	0.00534031	0.0111726	0.0191048	0.0252367	0.0266285	0.0355689	0.0388737	0.0227332	0.0127153	1.15355	12	0	0	0	0	12
97	PANG_KEN	0.255583	0.116364	0.123228	0.0813641	0.0179184	0.0868421	0.134339	0.153077	0.153824	0.136206	0.136412	0.0881012	0.141618	0.116745	4	8	0	0	0	12
98	STKN_CAN	7.92308	0.00487779	0.00616909	0.00747366	0.00507033	0.000957731	0.00148849	0.00122243	0.00197861	0.00265409	0.00183429	0.00284926	0.00401437	0.00100076	12	0	0	0	0	12
99	AMZN_ECU	10.7345	0.159013	0.099195	0.0708863	0.0705768	0.0767836	0.0639958	0.0978188	0.149274	0.0684562	0.0778425	0.0816401	0.118225	3.0306	9	3	0	0	0	12
100	CHIR_PER	0.76675	1.35092	0.298927	0.223667	0.6524	1.08048	1.94087	2.7472	3.25854	3.63679	2.14596	1.91556	1.79558	0.4329	0	0	2	1	9	12
101	CLNG_ZAR	1.02233	0.00720701	0.00987382	0.00984045	0.00432176	0.00870357	0.0315057	0.0757178	0.0759311	0.0280932	0.00745738	0.00434936	0.00379637	0.76317	12	0	0	0	0	12
102	JORD_ISR	1.5335	0.423942	0.364124	1.24553	2.47347	4.65187	8.51272	9.62324	7.0845	5.37344	3.40756	2.55906	1.36415	3.39248	0	0	1	1	10	12
103	JORD_JOR	1.78908	0.104272	0.111454	0.205708	0.338539	0.50534	0.798447	0.852914	0.647113	0.521175	0.383037	0.343972	0.202198	3.38597	0	2	5	3	2	12
104	JORD_PAL	0.255583	0.0615714	0.0891665	0.72629	0.985091	1.36332	2.1548	2.34834	2.00684	1.21999	0.56346	0.653539	0.246358	1.97417	2	0	1	2	7	12
105	JORD_SYR	0.76675	0.361138	0.483457	1.4811	3.10696	2.37567	4.75005	5.54951	5.0281	3.3601	1.51792	1.15362	0.808403	2.84012	0	0	1	1	10	12
106	ATRK_IRN	2.81142	1.59523	1.53514	2.28491	2.35267	3.04098	5.03689	6.57326	6.84807	4.76704	3.68744	3.23498	2.97095	1.83934	0	0	0	0	12	12
107	CHIR_ECU	0.76675	0.645649	0.179428	0.275868	0.375121	0.39863	0.708769	1.17304	1.51179	1.35776	0.622803	0.657518	0.602268	0.386378	0	1	3	4	4	12
108	TUMB_ECU	0.255583	0.534502	0.130621	0.166237	0.229494	0.678465	1.63194	4.25601	4.50697	3.67742	1.7732	1.72213	1.08619	0.111127	0	2	1	2	7	12
109	HARI_AFG	4.6005	0.0511395	0.188598	2.0833	5.49512	5.92339	17.4376	17.5502	16.9839	10.8237	3.98405	1.38724	0.704097	1.32925	1	1	0	0	10	12
110	HIMR_IRN	3.57816	0.229786	0.818714	1.80901	2.19741	3.78236	6.10688	9.12645	8.04913	3.90178	3.615	1.28843	1.31807	0.427275	0	0	1	0	11	12
111	HIMR_PAK	7.6675	0.0612573	0.108164	0.245477	0.323984	0.204098	0.235574	0.457197	0.318799	0.482158	0.26662	0.154545	0.154561	0.51379	1	3	6	2	0	12
112	HLMD_IRN	4.85608	0.0101679	0.0141022	0.0306236	0.0264309	0.0645887	0.0893367	0.128715	0.0873624	0.0613868	0.0543632	0.0290289	0.0201165	0.684296	11	1	0	0	0	12
113	KOWL_AFG	1.27792	0.00227569	0.0875802	0.403848	0.492256	0.686742	1.19905	0.937516	0.957961	0.802768	0.324587	0.174812	0.075512	0.0900868	3	1	1	3	4	12
114	MRGB_AFG	2.81142	0.119151	0.322676	1.11272	3.87957	4.62124	16.0369	16.5448	18.7007	15.1357	4.90766	1.11035	0.605731	0.776027	0	1	1	1	9	12
115	ORAL_KAZ	12.0124	0.844351	0.877893	0.147729	0.0625859	0.201113	0.633097	0.906236	3.88327	0.53394	0.411678	0.405011	0.71674	0.941954	1	1	1	4	5	12
116	ORAL_RUS	16.1017	7.01532	7.75194	0.809831	0.227507	0.449293	1.0236	1.40035	3.62681	1.21402	1.80831	2.82292	7.82543	2.46768	0	0	1	1	10	12
117	TRIM_CHN	108.878	0.303146	0.496159	5.44777	3.00286	7.90958	12.2257	12.3846	11.2035	3.12779	1.41282	1.49013	1.04559	10.3824	0	0	1	1	10	12
118	CNGO_TZA	13.0347	0.0129483	0.0133843	0.0111262	0.0125571	0.0747521	0.0810007	0.15668	0.139894	0.134176	0.0616406	0.0200699	0.0270122	6.25773	9	3	0	0	0	12
119	NILE_BDI	1.02233	0.0301534	0.0277547	0.0218407	0.0372753	0.0496264	0.0310546	0.14996	0.116253	0.0620749	0.0436566	0.0275561	0.0529694	5.04395	10	2	0	0	0	12
120	NILE_RWA	1.27792	0.143189	0.20757	0.107068	0.185152	0.218236	0.148	0.516808	0.304247	0.245573	0.149807	0.152989	0.213271	6.56006	0	6	5	1	0	12
121	NILE_TZA	8.94541	0.00888548	0.00971482	0.00905217	0.00806876	0.00868999	0.0093843	0.010177	0.011098	0.0109192	0.00987631	0.00904329	0.00916845	8.99065	12	0	0	0	0	12
122	NYGA_COG	0.255583	0.000200514	0.000132959	0.000236736	0.000163779	0.000183075	0.000207039	0.000195095	0.000199535	0.000216466	0.000229577	0.000121854	0.000151921	0.00912855	12	0	0	0	0	12
123	NYGA_GAB	1.27792	8.42648e-05	6.007e-05	0.00010441	9.65442e-05	9.64619e-05	0.000232083	0.000253839	0.000273001	0.000320957	5.58625e-05	6.07289e-05	6.22012e-05	0.0535238	12	0	0	0	0	12
124	OGOO_COG	2.04467	0.00036363	0.000237489	0.000522726	0.000238491	0.000137278	0.000379964	0.000639195	0.000544789	0.000248297	0.000159495	0.00013844	0.000257505	0.124637	12	0	0	0	0	12
125	OGOO_GAB	15.0794	0.000330524	0.000415342	0.000375834	0.000229626	0.000204997	0.000686304	0.000832477	0.000520119	0.00024202	7.54498e-05	9.31388e-05	0.000364412	0.873592	12	0	0	0	0	12
126	CNGO_BDI	1.27792	0.0572997	0.0701526	0.0608516	0.106713	0.18939	0.0996027	0.375531	0.336983	0.203114	0.120887	0.0658345	0.136578	4.11373	5	4	3	0	0	12
127	CNGO_COG	19.4243	4.90753e-06	5.12555e-06	5.29582e-06	6.84548e-06	9.57401e-06	1.07766e-05	1.08921e-05	1.06766e-05	9.06719e-06	8.62815e-06	7.29929e-06	8.01999e-06	0.820126	12	0	0	0	0	12
128	CNGO_RWA	0.511166	0.0273871	0.0378846	0.0220036	0.0395304	0.0406926	0.0352401	0.0722087	0.0798587	0.0479777	0.03234	0.0267328	0.0304278	2.15421	12	0	0	0	0	12
129	MIRA_COL	0.76675	0.00243819	0.00306318	0.00355516	0.00245666	0.00259383	0.00243081	0.00268168	0.00226647	0.00378369	0.00282236	0.00354412	0.0042414	0.34792	12	0	0	0	0	12
130	NILE_UGA	19.9355	0.0135572	0.0113801	0.00872192	0.00956521	0.0106752	0.0110837	0.0111917	0.00880979	0.00762034	0.00600505	0.00815939	0.0144051	30.4982	12	0	0	0	0	12
131	CRTY_GUY	2.30025	8.95132e-05	9.03887e-05	9.51959e-05	9.84744e-05	5.30986e-05	2.61091e-05	7.06386e-05	7.77274e-05	0.000101734	0.000106987	0.000105512	7.66163e-05	0.00215721	12	0	0	0	0	12
132	AMZN_COL	26.5807	0.00251623	0.00307258	0.00324082	0.00309294	0.0020095	0.00134714	0.00169161	0.00272738	0.00243658	0.00261304	0.00243486	0.00332027	1.54035	12	0	0	0	0	12
133	BENT_CMR	1.02233	0.0117284	0.011976	0.00627659	0.00314454	0.00212742	0.00421503	0.0106928	0.00609745	0.00345208	0.00464909	0.0111375	0.0115255	0.214241	12	0	0	0	0	12
134	BENT_GAB	0.76675	0.000964474	0.00102948	0.000728192	0.000403875	0.000223704	0.000441981	0.000847677	0.000633329	0.000427162	0.000737946	0.00094305	0.000946305	0.105163	12	0	0	0	0	12
135	BENT_GNQ	1.78908	0.00793316	0.0116579	0.0071601	0.00376603	0.00224934	0.00413492	0.00972335	0.00590903	0.0034801	0.00363927	0.00920254	0.0110798	0.554134	12	0	0	0	0	12
136	LGPS_UGA	0.511166	0.0771592	0.0830497	0.0716746	0.0624382	0.0640737	0.0445695	0.0370587	0.0433876	0.0412397	0.0268137	0.0347795	0.0679467	0.169084	12	0	0	0	0	12
137	MBEX_GAB	0.511166	0.000200634	0.000436203	0.000301577	0.000236834	0.000119793	0.000463931	0.000668264	0.000558344	0.000303146	0.000150034	0.000349438	0.000527137	0.0134756	12	0	0	0	0	12
138	MBEX_GNQ	0.255583	0.00437869	0.00877758	0.00549465	0.00407499	0.00217572	0.00863718	0.0133923	0.0104019	0.00556907	0.00307637	0.0067122	0.00992789	0.0621191	12	0	0	0	0	12
139	CTTB_COL	1.27792	0.142263	0.217087	0.222664	0.160453	0.110944	0.218183	0.190529	0.154108	0.132706	0.0667123	0.0401638	0.0629181	0.763514	3	6	3	0	0	12
140	CTTB_VEN	1.02233	0.0124788	0.0207442	0.0305728	0.024661	0.0105747	0.0160525	0.0123817	0.00927323	0.00880463	0.00475358	0.00336836	0.00478381	0.596722	12	0	0	0	0	12
141	ELBE_CZE	6.64516	0.636539	0.618906	0.459492	0.482342	0.650055	0.695583	0.646514	0.758178	1.10848	0.815114	0.978188	0.937993	6.86684	0	0	0	7	5	12
142	MDJD_TUN	1.27792	0.0546477	0.108126	0.0819553	0.158151	0.284108	1.30839	1.90639	1.65627	0.444547	0.19111	0.16459	0.0804154	1.05603	3	4	1	1	3	12
143	MRSA_BGR	4.34491	4.82065	7.03669	7.94907	3.72754	7.56998	5.67067	8.76064	17.1083	8.85445	16.3636	16.0194	9.08288	2.386	0	0	0	0	12	12
144	NSTO_BGR	0.255583	0.910317	0.885459	0.815843	0.452665	0.684527	0.947786	1.46558	2.8199	2.33458	2.49922	2.57681	1.67789	0.107606	0	0	0	2	10	12
145	OGOO_CMR	0.255583	0.000191981	0.000212154	0.000209905	0.000155031	7.96844e-05	0.000132169	0.00017225	0.000161526	0.000147288	0.000170392	0.000189753	0.000187506	0.0330736	12	0	0	0	0	12
146	OYPK_GUF	0.76675	6.35449e-06	1.61898e-06	1.78965e-06	2.26649e-06	1.74589e-06	1.95223e-06	2.47057e-06	5.79955e-06	6.21284e-06	7.5686e-06	7.41325e-06	4.94932e-06	0.00159062	12	0	0	0	0	12
147	STUM_BGR	1.02233	2.15957	1.88977	1.79287	1.14738	1.59843	1.80751	2.20426	4.257	3.19957	3.67719	4.1342	1.88815	0.406085	0	0	0	0	12	12
148	ORIN_BRA	0.255583	1.29244e-05	1.33689e-05	1.40776e-05	1.34754e-05	1.12941e-05	2.06701e-06	2.24671e-06	3.98032e-06	6.96212e-06	1.26471e-05	1.23714e-05	1.23711e-05	0.00136405	12	0	0	0	0	12
149	AMZN_GUY	1.78908	0.00259271	0.00220569	0.00291933	0.00398207	0.00057736	0.000413534	0.000339823	0.000707738	0.00134302	0.00225111	0.001472	0.000570301	0.0315408	12	0	0	0	0	12
150	CNGO_CAF	33.9926	0.000523365	0.000650857	0.000605639	0.000408585	0.000321123	0.000332322	0.000256331	0.000203537	0.000140571	0.000177855	0.000344314	0.000452003	2.30462	12	0	0	0	0	12
151	CNGO_CMR	7.41191	0.00328702	0.00350345	0.00336114	0.00315995	0.0019049	0.00237294	0.00235012	0.00262257	0.00210198	0.00209033	0.00292691	0.00320687	0.673274	12	0	0	0	0	12
152	ELBE_AUT	0.255583	0.158794	0.176546	0.142706	0.14375	0.17327	0.180516	0.186907	0.228947	0.346905	0.638395	0.365308	0.32988	0.116867	0	7	4	1	0	12
153	JUBA_ETH	29.9032	0.549188	0.532218	0.39452	0.160818	0.0577326	0.110147	0.191474	0.143884	0.147187	0.0709387	0.0664628	0.306307	12.3252	3	5	2	2	0	12
154	JUBA_KEN	16.3573	0.111061	0.134009	0.149055	0.0555886	0.0443419	0.0848811	0.117029	0.0879361	0.0671016	0.0431376	0.0268189	0.133101	3.20976	7	5	0	0	0	12
155	JUBA_SOM	18.402	0.445847	0.489969	0.610064	0.104011	0.0944366	0.143488	0.253061	0.109694	0.230637	0.149404	0.105177	0.497556	4.31908	1	5	2	4	0	12
156	ROIA_FRA	0.255583	0.265643	0.265582	0.345835	0.246916	0.220873	0.417873	1.45309	5.52547	3.3707	1.45862	0.204397	0.105235	0.165115	0	1	6	1	4	12
157	LGPS_KEN	1.5335	0.0379244	0.0319531	0.0153995	0.00966475	0.0288571	0.0133199	0.00867757	0.0198211	0.0157639	0.00872803	0.0088041	0.0323986	0.336973	12	0	0	0	0	12
158	LKTK_ETH	8.94541	0.0900097	0.0954957	0.0478428	0.0235322	0.015132	0.0128189	0.0182795	0.0193049	0.0198393	0.0146933	0.0177793	0.0608651	9.43724	12	0	0	0	0	12
159	NGER_CMR	6.90075	0.0668263	0.190266	0.339742	0.180967	0.147815	0.0707204	0.00911703	0.0035809	0.00481735	0.00350193	0.0438084	0.0354469	4.27626	8	3	1	0	0	12
160	NGER_NGA	44.4715	0.158277	0.219702	0.257851	0.152528	0.146003	0.0652577	0.0195017	0.011927	0.0107467	0.0216474	0.0761373	0.103608	62.5176	6	4	2	0	0	12
161	BIAX_GHA	0.511166	0.29049	0.324488	0.174034	0.063069	0.0287189	0.0264385	0.029625	0.0241427	0.0164836	0.0132873	0.079583	0.131834	0.480106	8	2	2	0	0	12
162	CROS_CMR	1.27792	0.00732879	0.00868214	0.00659194	0.00325009	0.00787699	0.00422517	0.00785542	0.00232144	0.00164995	0.00314426	0.00816949	0.00648176	0.775353	12	0	0	0	0	12
163	CROS_NGA	3.83375	0.0311132	0.0381889	0.0357765	0.0188043	0.0338574	0.0195547	0.032202	0.011528	0.00779889	0.0128171	0.0326567	0.0336232	9.82215	12	0	0	0	0	12
164	MONO_BEN	0.255583	0.0111442	0.0129449	0.0104982	0.00897843	0.00622934	0.00296056	0.00154321	0.00371618	0.00269005	0.00460266	0.0102355	0.00828516	0.844983	12	0	0	0	0	12
165	MONO_TGO	1.78908	0.0418837	0.0435922	0.0391588	0.0341921	0.0256412	0.0108317	0.00499937	0.0108839	0.00802306	0.01827	0.0381297	0.0284395	1.41444	12	0	0	0	0	12
166	OUEM_BEN	4.34491	0.048222	0.053176	0.0471545	0.0426254	0.0315567	0.016119	0.0101903	0.0136824	0.0108025	0.0165108	0.0310869	0.0383602	3.89114	12	0	0	0	0	12
167	OUEM_NGA	0.76675	0.496685	0.484142	0.457778	0.417731	0.148857	0.060454	0.0377176	0.0691346	0.0534024	0.0929626	0.209947	0.338311	8.92696	5	1	2	4	0	12
168	AWSH_ETH	12.0124	1.56158	1.82137	1.5086	1.09274	0.63535	0.861979	0.364411	0.232385	0.345308	0.474979	0.252554	1.16668	13.1462	0	0	4	2	6	12
169	CSTO_LBR	1.02233	0.0206131	0.0280487	0.0141049	0.0074559	0.00865548	0.00631557	0.00252306	0.00296157	0.00272579	0.00304798	0.0176071	0.0109638	0.45489	12	0	0	0	0	12
170	CVLY_CIV	1.02233	0.002552	0.00268753	0.00225229	0.00224798	0.00148629	0.00100926	0.000373954	0.000503145	0.000633403	0.000924885	0.00213414	0.00240181	0.855072	12	0	0	0	0	12
171	NILE_ETH	28.1142	0.183711	0.204627	0.135101	0.0980417	0.0499784	0.0249467	0.0208992	0.0230046	0.0288009	0.0385722	0.0463319	0.120811	25.4518	8	3	1	0	0	12
172	NILE_SSD	50.6055	0.0112463	0.0125018	0.0111096	0.00942064	0.0093985	0.00619945	0.00611715	0.00584268	0.00552267	0.00575128	0.00721816	0.0113727	8.30915	12	0	0	0	0	12
173	TANO_GHA	1.5335	1.287	1.5677	1.53592	1.50488	1.47022	1.37664	1.28892	1.2845	0.159489	0.0624806	0.421541	1.20264	1.65784	1	1	0	1	9	12
174	VOLT_GHA	13.2903	0.123177	0.228724	0.192682	0.0918284	0.0754575	0.0805219	0.0276364	0.0279889	0.0185755	0.0163717	0.0204237	0.0511244	8.00971	9	2	1	0	0	12
175	CVLY_LBR	1.02233	0.0113314	0.0154449	0.00500769	0.00273026	0.00120336	0.00102825	0.00043215	0.000543292	0.0004293	0.000555793	0.00141439	0.00669595	0.269056	12	0	0	0	0	12
176	LOFF_LBR	0.76675	0.000808161	0.000884828	0.000829722	0.000711089	0.000520535	0.000270396	9.80476e-05	0.000103662	0.000135655	0.000209739	0.000475977	0.000733632	0.150739	12	0	0	0	0	12
177	CHIC_CHL	0.255583	0.113147	0.114353	0.193231	0.178982	0.176138	0.171067	0.165993	0.151948	0.157128	0.172347	0.158142	0.157905	0.00337504	0	12	0	0	0	12
178	AMZN_BRA	301.588	0.000997028	0.000694022	0.00077363	0.000854762	0.000960209	0.00103094	0.00134083	0.00193666	0.00230362	0.00210777	0.00172962	0.00134215	8.81502	12	0	0	0	0	12
179	LSCR_SLE	1.02233	0.029858	0.0358759	0.0257585	0.0121283	0.00602713	0.00345104	0.00288753	0.00212994	0.00291597	0.00228956	0.0120053	0.0192388	0.538374	12	0	0	0	0	12
180	KGNK_UKR	0.255583	0.155988	0.241786	0.163111	0.187498	0.192671	0.116992	0.131301	0.481593	0.145012	0.26004	0.461486	0.137879	0.0561405	0	8	2	2	0	12
181	MANA_LBR	0.511166	0.0039371	0.00446911	0.00456174	0.00438977	0.00293611	0.00103149	0.000462801	0.000529275	0.000705144	0.000854196	0.00200104	0.00340405	0.382598	12	0	0	0	0	12
182	MOAX_GIN	0.76675	0.0258773	0.0275647	0.015706	0.00765573	0.00659124	0.0023137	0.00230857	0.00156586	0.00264269	0.00292107	0.00812111	0.0172508	0.39466	12	0	0	0	0	12
183	MOAX_SLE	1.27792	0.0056783	0.00608032	0.0045972	0.00301164	0.00213814	0.00113835	0.000931582	0.000742166	0.00101642	0.00114881	0.00261503	0.00444161	1.2305	12	0	0	0	0	12
184	LKNT_TZA	0.511166	0.00106923	0.000738506	0.00046358	0.000476264	0.000988389	0.00122074	0.00104843	0.000961346	0.000741311	0.000459308	0.000602351	0.00141237	0.0634787	12	0	0	0	0	12
185	NGER_GIN	8.17866	0.239779	0.273425	0.210832	0.134292	0.077881	0.0241676	0.0219774	0.0134653	0.0201189	0.0181395	0.0955668	0.177712	2.35631	7	2	3	0	0	12
186	SASS_CIV	5.11166	0.111398	0.126366	0.0653033	0.0559193	0.0233041	0.0117185	0.0052076	0.00732149	0.00911937	0.011726	0.0437505	0.0830749	3.68301	10	2	0	0	0	12
187	SASS_GIN	1.02233	0.00686321	0.00771508	0.00634349	0.00598532	0.00363733	0.00192422	0.000911831	0.00128281	0.00151778	0.00234934	0.0055872	0.00618865	0.321746	12	0	0	0	0	12
188	SENG_GIN	2.04467	0.166283	0.175104	0.158078	0.161859	0.103526	0.0420409	0.0211217	0.0166404	0.0246442	0.0275853	0.0954555	0.148433	0.820228	6	6	0	0	0	12
189	SJAF_LBR	0.76675	0.00262595	0.00256798	0.00200864	0.00222424	0.00137241	0.000927565	0.00040175	0.000492356	0.000515903	0.000888145	0.00234514	0.00255516	0.356125	12	0	0	0	0	12
190	SPAU_GIN	0.511166	0.00598157	0.00661395	0.00545	0.00411314	0.00286566	0.00149551	0.000727196	0.000805225	0.00107741	0.00170247	0.00343729	0.00533273	0.178999	12	0	0	0	0	12
191	SPAU_LBR	1.02233	0.0217135	0.0346805	0.0165193	0.00625957	0.000906307	0.000518119	0.000223511	0.000259778	0.00032907	0.000522073	0.00112826	0.00784001	0.302576	12	0	0	0	0	12
192	PSVK_NOR	0.255583	0.000354982	0.000434629	0.000480344	0.000521087	0.000291927	0.000217443	0.000223348	0.000245811	0.000236908	0.000215736	0.000203212	0.00020348	0.00300465	12	0	0	0	0	12
193	LKCH_NER	58.7841	0.219402	0.275713	0.304931	0.239135	0.265062	0.166655	0.0462398	0.00320329	0.032833	0.132739	0.209807	0.227064	2.91964	3	2	7	0	0	12
194	LKCH_NGA	15.5906	1.80739	2.50766	3.44184	2.42466	2.98121	2.03646	0.237198	0.064749	0.0903121	0.494293	1.66899	1.60835	26.4662	2	0	1	1	8	12
195	MEKO_KHM	13.2903	0.0547337	0.0626989	0.0406265	0.0253347	0.0155376	0.00860633	0.00981441	0.00558528	0.00308515	0.00608046	0.00913931	0.0316342	12.1583	12	0	0	0	0	12
196	NGER_BEN	3.57816	0.101609	0.122281	0.116226	0.122063	0.0624685	0.0359706	0.0165157	0.00673005	0.00331111	0.01109	0.0302684	0.0511923	1.38196	8	4	0	0	0	12
197	NGER_BFA	6.90075	0.194254	0.273198	0.271626	0.297362	0.237626	0.221006	0.049506	0.0192677	0.0164867	0.0650333	0.120384	0.160901	2.77431	4	3	5	0	0	12
198	NGER_CIV	1.5335	0.0819873	0.096991	0.0816187	0.0539718	0.0544331	0.0115019	0.00523686	0.00423137	0.00649091	0.00789375	0.0266345	0.0600649	0.387868	12	0	0	0	0	12
199	NGER_MLI	47.2829	0.61289	0.853895	0.721962	0.69517	0.464895	0.431691	0.0534699	0.0169393	0.0261762	0.119199	0.404537	0.58384	9.89203	3	1	0	6	2	12
200	SAIG_VNM	2.55583	0.643268	0.753935	0.56938	0.41294	0.181844	0.171388	0.101407	0.0826027	0.0727831	0.106837	0.122814	0.275368	14.0318	2	5	1	3	1	12
201	SVCD_VNM	0.255583	58.9809	70.7717	9.00736	3.7196	2.55261	15.4578	2.76349	1.66504	0.888272	1.01954	1.0028	3.35123	0.941153	0	0	0	0	12	12
202	VOLT_BEN	1.27792	0.0376434	0.0548268	0.0563253	0.0478121	0.0342259	0.0305225	0.00805858	0.00615317	0.00622875	0.00829691	0.0189738	0.0255641	0.58794	12	0	0	0	0	12
203	VOLT_BFA	14.8238	1.80747	2.61617	2.35699	2.70079	2.02135	1.89739	0.262478	0.080405	0.074061	0.346555	0.691261	1.12337	12.8082	2	0	2	1	7	12
204	KMOE_BFA	1.5335	1.78993	6.68919	5.04704	7.57862	4.38798	3.9801	0.134963	0.0605888	0.0524897	0.167516	0.801128	1.15765	0.625602	2	2	0	0	8	12
205	KMOE_CIV	5.62283	0.322046	0.356954	0.215014	0.111381	0.0528953	0.0454938	0.0244242	0.0166068	0.0185088	0.0212576	0.0744511	0.160527	2.39812	7	2	3	0	0	12
206	VOLT_CIV	0.76675	0.0298249	0.0385487	0.0284722	0.0272734	0.0264699	0.0296803	0.0149083	0.00186621	0.0017699	0.00437237	0.0115095	0.0152125	0.201442	12	0	0	0	0	12
207	VOLT_MLI	1.5335	13.6063	27.4101	26.7128	27.2632	25.9394	14.8693	0.433785	0.142806	0.236096	1.77717	4.1175	19.2562	0.667767	0	1	1	1	9	12
208	CRBL_GIN	1.27792	0.00659111	0.00813281	0.00947936	0.00938218	0.00594202	0.00254221	0.000887188	0.000586478	0.000707372	0.000986377	0.00204129	0.00256413	0.340244	12	0	0	0	0	12
209	CRBL_GNB	0.511166	0.0159374	0.0222508	0.0261165	0.0279764	0.0250724	0.00497872	0.00151156	0.00108348	0.00114764	0.00144782	0.00415904	0.00804734	0.108453	12	0	0	0	0	12
210	GAMB_GIN	1.27792	0.0189836	0.0416258	0.0390175	0.0367611	0.0218978	0.00552581	0.00134657	0.000932418	0.00111478	0.00157938	0.00413594	0.00573925	0.455295	12	0	0	0	0	12
211	GEBA_GNB	0.511166	0.109578	0.158747	0.200706	0.239639	0.30577	0.0824893	0.0101196	0.00615751	0.00516441	0.00935139	0.03056	0.0684342	0.235636	7	2	3	0	0	12
212	SENG_MLI	14.0571	0.0984251	0.128418	0.129829	0.130194	0.116142	0.109123	0.0127612	0.00686524	0.00856406	0.0130318	0.0305979	0.0364101	2.56025	7	5	0	0	0	12
213	LKTK_SSD	0.255583	1.31057	0.452115	0.14281	0.045008	0.101447	0.127595	0.157744	0.201815	0.126431	0.092996	0.0828889	0.51837	0.0165137	3	5	1	2	1	12
214	BRKA_ERI	3.57816	0.793105	0.986629	1.54791	0.551583	0.230168	0.802225	0.252177	0.161844	0.421913	1.12355	0.778912	0.809584	1.65977	0	1	2	2	7	12
215	BRKA_SDN	1.78908	0.0186002	0.0194224	0.0205538	0.0175146	0.0137506	0.0187501	0.00976711	0.00527175	0.00990542	0.0223829	0.0213555	0.0219596	0.485366	12	0	0	0	0	12
216	GASH_ERI	1.02233	0.836017	1.12783	1.54126	0.631319	0.370954	0.587741	0.281581	0.200106	0.306311	0.795738	0.672629	0.629078	0.623803	0	0	4	4	4	12
217	GASH_ETH	0.76675	2.44572	2.86994	3.16997	2.27878	1.1197	0.45346	0.133697	0.318548	0.378494	0.790617	0.511606	1.28098	1.1023	0	1	2	2	7	12
218	ATUI_MRT	4.34491	0.00173737	0.00177855	0.00168534	0.00175231	0.00178046	0.00175422	0.00179879	0.0018033	0.00180507	0.00170115	0.00144518	0.00148306	0.0150526	12	0	0	0	0	12
219	DAUR_DZA	0.76675	0.000143796	0.000111361	0.00015325	0.000185542	0.000164584	0.000212981	0.000220524	0.000241735	0.000167616	6.22706e-05	7.17842e-05	8.21945e-05	0.000813518	12	0	0	0	0	12
220	DAUR_MAR	3.83375	0.0714239	0.0472226	0.0837717	0.196516	0.199161	0.43386	0.598411	0.626167	0.162521	0.0210834	0.0202752	0.0256236	0.545559	6	3	0	3	0	12
221	DRAX_MAR	7.6675	0.0872539	0.052346	0.0844977	0.144302	0.202591	0.408981	0.567231	0.538673	0.14585	0.0635504	0.038874	0.0933038	0.798549	6	2	1	3	0	12
222	ALSK_CAN	4.08933	0.00840981	0.010043	0.0126523	0.00841194	0.00143909	0.00183458	0.00265625	0.00361412	0.00290913	0.00211434	0.00322017	0.00422692	0.000823602	12	0	0	0	0	12
223	CAXX_VNM	1.5335	0.265593	0.314621	0.594865	0.54876	0.324645	0.184366	0.141936	0.0742687	0.0450982	0.0316108	0.0821833	0.141312	2.1181	4	3	3	2	0	12
224	LKCH_LBY	5.62283	0.142857	0.127801	0.201943	0.217121	0.31324	0.221847	0.222616	0.219662	0.226635	0.20259	0.135424	0.136559	0.0160758	0	4	8	0	0	12
225	LKCH_SDN	13.2903	0.122885	0.138476	0.153998	0.168808	0.181746	0.17759	0.165412	0.168953	0.186061	0.198445	0.179768	0.196032	2.56567	0	12	0	0	0	12
226	MAXX_LAO	1.27792	0.123369	0.0820756	0.278984	0.217339	0.135754	0.0694304	0.0139278	0.00727869	0.00325252	0.00539779	0.00616388	0.013508	0.389009	8	2	2	0	0	12
227	MAXX_VNM	1.27792	0.381412	0.399062	0.780396	0.764245	0.661154	0.409466	0.0766581	0.0261168	0.0207061	0.0254448	0.0236361	0.0435526	1.41179	6	0	2	2	2	12
228	NILE_SDN	105.3	0.220157	0.22435	0.230869	0.202808	0.18104	0.114699	0.144977	0.121089	0.107337	0.119532	0.122319	0.230873	26.8641	0	7	5	0	0	12
229	REDX_VNM	5.87841	0.222957	0.135533	0.317397	0.288349	0.262144	0.0910364	0.0579453	0.0370851	0.0404781	0.0561005	0.054163	0.116817	9.13705	6	2	4	0	0	12
230	CLDO_MEX	0.255583	0.0261793	0.0272789	0.0549607	0.064252	0.0285066	0.0345837	0.145283	0.238697	0.153157	0.0727616	0.0757554	0.0602746	0.084575	9	2	1	0	0	12
231	CLDO_USA	62.6179	0.773511	0.956585	1.08405	1.06236	0.67726	1.17601	2.8739	3.38522	2.01312	2.00692	1.61291	1.37034	7.85549	0	0	0	1	11	12
232	RGSA_ARG	0.255583	0.0107929	0.0146964	0.0110568	0.00560192	0.00365352	0.00378934	0.0044175	0.00425738	0.00410136	0.00750556	0.0101943	0.0115192	0.0109705	12	0	0	0	0	12
233	CLMB_CAN	14.3127	0.132072	0.159485	0.159118	0.103067	0.0355837	0.0706823	0.20491	0.196175	0.148084	0.111458	0.0912084	0.126845	0.48258	3	8	1	0	0	12
234	CLMB_USA	63.3846	0.13641	0.154247	0.164435	0.211412	0.239856	0.602838	2.03348	2.35213	1.47647	0.594456	0.22789	0.205503	7.09464	0	3	4	2	3	12
235	FRSR_CAN	30.1588	0.0688108	0.0852234	0.0756505	0.0396485	0.0224024	0.0562205	0.133394	0.0960734	0.0925406	0.0494449	0.0367651	0.0516272	0.456178	11	1	0	0	0	12
237	RGNA_MEX	19.4243	1.14496	1.90187	2.53801	3.37311	2.54635	2.78518	1.27869	0.619195	0.270957	0.37106	0.639936	0.757411	7.5869	0	0	2	2	8	12
238	RGNA_USA	30.4144	0.45812	0.565658	0.597529	0.710311	0.679303	1.11706	0.502586	0.297779	0.131228	0.220115	0.328985	0.345655	6.07907	0	1	4	5	2	12
239	TAKU_CAN	2.30025	0.0014232	0.00177901	0.00223593	0.0014192	0.000208359	0.000463196	0.000485912	0.00064681	0.000415781	0.000355695	0.000724201	0.00104612	2.32028e-08	12	0	0	0	0	12
240	YAQU_MEX	5.87841	0.628545	0.955687	1.47921	2.02727	1.45778	1.82769	0.831506	0.332827	0.444719	0.806974	0.668833	0.645285	0.264486	0	0	1	4	7	12
241	MEKO_MMR	1.78908	0.0287383	0.0243112	0.0252554	0.0327648	0.00662036	0.00417506	0.0027907	0.00568256	0.00421131	0.00327891	0.00803192	0.0196758	0.796333	12	0	0	0	0	12
242	REDX_CHN	6.90075	0.917128	0.709065	1.11874	1.60368	0.809052	0.436073	0.259317	0.18813	0.418376	0.281092	0.215351	0.510716	7.36494	0	1	3	3	5	12
243	SALW_CHN	11.2457	0.0542668	0.051661	0.0690831	0.113506	0.0443592	0.0278761	0.0170824	0.0128282	0.0173195	0.0123685	0.0308865	0.0460974	2.24772	11	1	0	0	0	12
244	YUKN_CAN	61.0844	0.0150393	0.0173162	0.0203729	0.0223623	0.00929889	0.00649857	0.00604719	0.00692859	0.00733301	0.0081088	0.0110045	0.0131205	0.0314929	12	0	0	0	0	12
245	YUKN_USA	96.3549	0.00715497	0.00774138	0.00820262	0.00814374	0.00392496	0.00282866	0.00388087	0.00415455	0.0050617	0.00542568	0.00616295	0.00686757	0.113988	12	0	0	0	0	12
246	FNNY_BGD	0.255583	1.31835	1.6654	3.36156	2.98468	2.94277	0.544344	0.518415	0.571218	0.86354	0.713159	1.14295	1.63973	1.87359	0	0	0	3	9	12
247	FNNY_IND	0.255583	0.0983654	0.0788679	0.232408	0.311655	0.351058	0.0891961	0.054769	0.0533294	0.057935	0.0446405	0.0885305	0.133993	0.781615	8	1	3	0	0	12
248	GANG_BGD	10.4789	1.28348	1.6291	2.09948	1.26786	1.13822	0.332191	0.276259	0.259172	0.294703	0.294226	0.585901	1.08531	119.368	0	0	5	1	6	12
249	IRWD_CHN	1.78908	0.0818126	0.0671076	0.093546	0.120924	0.038446	0.0424135	0.0304098	0.0199555	0.0254159	0.0189666	0.0520185	0.0823733	1.78452	11	1	0	0	0	12
250	IRWD_MMR	29.6477	0.402207	0.506092	0.548412	0.934367	0.55357	0.0650599	0.0307327	0.0454464	0.0551102	0.0382641	0.106671	0.258902	22.0861	5	1	1	4	1	12
251	MEKO_CHN	15.335	0.235292	0.209495	0.252142	0.532544	0.20376	0.131116	0.0742565	0.063398	0.0819698	0.0531604	0.0948751	0.192206	7.14567	5	2	4	1	0	12
252	KALD_IND	0.76675	0.0101908	0.0177441	0.0453045	0.0594299	0.0390953	0.00269603	0.00172581	0.00190071	0.00269135	0.00239102	0.00500968	0.0093579	0.199926	12	0	0	0	0	12
253	KALD_MMR	0.76675	0.0097705	0.0140619	0.0243627	0.0508315	0.072156	0.00240274	0.00122056	0.00219581	0.00329404	0.00349217	0.0058836	0.0104677	0.0933015	12	0	0	0	0	12
254	KNFL_BGD	0.76675	0.1959	0.260818	0.678657	0.753306	0.516832	0.0738076	0.0840384	0.0777903	0.0655104	0.0723456	0.134787	0.223713	1.98904	5	2	2	2	1	12
255	KNFL_IND	0.511166	0.0177903	0.0321161	0.0840518	0.10908	0.0813565	0.00495743	0.00332388	0.00364264	0.00512018	0.00489985	0.00938521	0.0167873	0.245922	11	1	0	0	0	12
256	DSHT_IRN	0.76675	0.0754028	0.117933	0.262191	0.388214	0.2139	0.404751	0.522449	0.520039	0.528196	0.302785	0.163928	0.185392	0.14854	1	3	4	4	0	12
257	DSHT_PAK	1.78908	0.0831927	0.132591	0.338086	0.482555	0.269622	0.361004	0.61038	0.591418	0.673207	0.360888	0.198577	0.21724	0.354796	1	2	5	4	0	12
258	GANG_BTN	3.57816	0.168161	0.217064	0.193265	0.104145	0.0605414	0.0601343	0.0561482	0.0468789	0.0615475	0.0673463	0.108926	0.144504	4.78534	6	5	1	0	0	12
259	GANG_CHN	29.3921	0.043269	0.0378229	0.0545675	0.0702637	0.111445	0.0532033	0.0403551	0.0229582	0.0187038	0.0205894	0.0318826	0.0372879	2.00518	11	1	0	0	0	12
260	GANG_CHN/IND	5.87841	0.00801983	0.00885626	0.00763965	0.00408805	0.00252477	0.00284116	0.00276892	0.00264227	0.0035577	0.00426604	0.00645099	0.00788843	2.60385	12	0	0	0	0	12
261	GANG_NPL	12.7792	2.27056	3.62874	5.03858	3.79889	1.18034	0.384308	0.272799	0.341582	0.315014	0.546027	0.820999	1.72253	31.7032	0	0	4	1	7	12
262	IRWD_IND	1.5335	0.0107345	0.00908029	0.0127349	0.0168034	0.00958698	0.00209128	0.00278169	0.00346181	0.00357518	0.00331936	0.00655418	0.0100644	0.82223	12	0	0	0	0	12
263	RDKH_IRN	1.78908	0.201377	0.563384	4.73522	3.69775	4.69792	8.28711	14.1949	14.4615	6.95049	9.43212	4.36368	4.94271	0.353024	0	0	1	1	10	12
264	GANG_MMR	0.255583	0.000578046	0.00112491	0.00246608	0.00394966	0.00411025	0.000595868	0.000190891	0.000115401	0.00018301	0.000200331	0.000307029	0.000444508	0.0381485	12	0	0	0	0	12
265	ASIX_SYR	1.78908	0.41102	0.461278	0.590188	1.82248	2.04181	8.84192	16.514	20.7224	14.8837	4.82988	2.3044	1.14654	5.66214	0	0	0	3	9	12
266	INDU_CHN/IND	0.76675	0.0400604	0.0397548	0.0763209	0.102086	0.0892301	0.121616	0.110278	0.0708643	0.0484326	0.0542934	0.0560362	0.109397	0.013113	8	4	0	0	0	12
267	INDU_IND	7.92308	7.31555	6.08025	4.69373	6.55557	7.17121	1.04115	1.5252	1.00168	1.46723	2.00119	2.70721	4.6391	30.2722	0	0	0	0	12	12
268	NILE_EGY	18.6576	0.177774	0.20312	0.3122	0.339251	0.22048	0.214982	0.27566	0.320714	0.238549	0.150823	0.123188	0.20563	29.2644	0	3	9	0	0	12
269	NHRK_TUR	0.255583	0.743187	0.955348	2.124	6.58874	10.9013	57.9569	115.219	153.211	95.6516	28.3819	14.4696	3.36526	0.573854	0	0	0	0	12	12
270	HLMD_PAK	3.57816	0.701636	1.28967	3.24831	6.00389	4.94147	8.7678	14.2829	12.8728	12.3897	5.74284	3.15702	3.7236	1.41163	0	0	0	0	12	12
271	INDU_CHN	8.68983	0.00468582	0.0055071	0.00268261	0.00268446	0.00141825	0.000845999	0.00142906	0.00168411	0.00214246	0.00283527	0.0041158	0.00442553	0.174452	12	0	0	0	0	12
272	INDU_CHN/IND/PAK	17.1241	0.58136	0.68452	1.07612	0.712467	1.01221	0.953408	0.526816	0.34274	0.667021	0.939076	0.870256	0.828818	20.9306	0	0	1	4	7	12
273	INDU_PAK	41.6601	2.42326	4.84502	8.03741	3.57295	2.2064	2.90027	3.52849	2.0797	4.04852	3.53355	2.09468	2.15914	136.646	0	0	0	0	12	12
274	TIGR_IRN	16.3573	1.38921	1.13787	2.00335	2.27486	14.2983	29.8924	43.2225	43.6465	19.9555	10.7428	4.16358	2.2674	10.4587	0	0	0	0	12	12
275	TIGR_IRQ	37.3151	2.18467	2.51643	3.40987	4.13851	9.68403	10.4593	15.0179	17.0436	10.6133	6.88151	2.49638	1.22135	30.3835	0	0	0	0	12	12
276	TIGR_SAU	1.78908	0.0486943	0.0766023	0.0845525	0.0807721	0.0871646	0.0891042	0.0902508	0.0902832	0.134589	0.0984436	0.0686208	0.136629	0.0888067	10	2	0	0	0	12
277	INDU_AFG	6.90075	0.0852423	0.280547	0.745161	0.17082	0.326815	1.59749	1.66467	0.811813	1.20183	0.863572	0.348774	0.220735	9.66778	1	1	4	0	6	12
278	HARI_IRN	4.08933	0.595516	2.12589	16.61	14.7797	30.5554	56.0908	72.9768	65.0942	25.0795	12.8795	8.41504	7.1451	2.16108	0	0	0	1	11	12
279	KOWL_IRN	3.067	0.138712	0.627647	2.93114	2.64569	8.63491	12.9718	17.3867	13.6811	5.84274	3.45653	2.01971	1.29813	0.31067	0	1	0	1	10	12
280	MRGB_TKM	5.36725	1.21048	1.39006	5.61143	11.7782	9.36822	20.1968	19.7188	23.7409	15.1798	5.77955	3.38366	3.19477	1.0544	0	0	0	0	12	12
281	TALA_KGZ	0.76675	0.966601	1.02159	1.53729	2.14054	3.8028	9.96828	9.6148	12.1832	5.26185	1.28594	1.06224	0.948771	0.251777	0	0	0	0	12	12
282	VRDR_GRC	0.511166	0.0116939	0.0462064	0.088044	0.0758061	0.295058	0.650617	1.35605	2.35171	0.598125	0.12838	0.0953608	0.0131726	0.212335	6	1	1	2	2	12
283	ARAL_KAZ	40.6377	0.168431	0.162847	0.466182	0.602083	1.09496	2.57991	2.14234	3.00128	1.71766	0.337927	0.220243	0.140062	2.73915	0	3	2	2	5	12
284	ARAL_KGZ	12.7792	0.603596	0.661085	2.09467	1.54016	2.25935	6.4072	6.62015	8.1917	4.29403	1.04773	0.668043	0.598295	6.98171	0	0	0	4	8	12
285	MISS_CAN	4.85608	0.626131	0.705249	0.747395	0.30259	0.0801551	0.103412	0.221856	0.804789	0.156746	0.359176	0.175108	0.35586	0.0249817	1	3	4	1	3	12
286	NELS_CAN	123.191	0.295215	0.309873	0.341699	0.304181	0.348012	0.279845	0.348484	0.451304	0.269366	0.255056	0.258752	0.274145	5.32301	0	0	11	1	0	12
287	SHUR_KAZ	6.134	0.0929496	0.0852357	0.105793	0.189355	0.400564	1.16817	0.993151	1.36832	0.640043	0.077666	0.0742093	0.0835217	0.384786	5	2	0	2	3	12
288	SHUR_KGZ	2.30025	0.462906	0.440452	1.01608	1.2709	3.06389	8.65626	8.52833	11.9615	5.3008	0.951567	0.439818	0.416466	1.54558	0	0	0	4	8	12
289	SJNA_CAN	4.34491	0.0574102	0.0656953	0.0785557	0.0397342	0.0151801	0.0330176	0.0389594	0.0435471	0.0461923	0.0399727	0.0371245	0.042044	0.278145	12	0	0	0	0	12
290	TALA_KAZ	3.83375	0.250376	0.231005	0.388495	0.823599	1.93481	4.29485	3.57158	4.08171	1.95791	0.388618	0.302847	0.235604	0.359618	0	0	6	0	6	12
291	CRUH_TUR	1.5335	0.0575804	0.0644812	0.0273683	0.0816487	0.0679356	0.0931899	0.291496	0.500556	0.230219	0.109119	0.0857961	0.060047	0.261953	8	1	2	1	0	12
292	DONX_RUS	49.3276	0.678206	0.643937	0.205472	0.14259	0.204932	0.271511	0.322216	0.510706	0.306481	0.330713	0.251793	0.285026	12.846	0	1	8	3	0	12
293	KURA_AZE	7.15633	0.401126	0.472161	0.30053	0.258701	0.267823	0.680839	1.28446	1.14739	0.701786	0.360925	0.448512	0.430055	4.11824	0	0	4	5	3	12
294	KURA_GEO	3.32258	1.11911	1.17193	0.396783	0.366389	0.353971	0.550548	1.33331	2.17594	0.712441	0.621815	0.720603	1.00203	2.25461	0	0	3	2	7	12
295	KURA_IRN	4.08933	0.239212	0.362891	0.720575	0.829478	1.01374	2.52993	6.71356	6.34447	2.04884	0.694787	0.701182	0.390442	2.63392	0	0	3	1	8	12
296	KURA_TUR	3.32258	0.657599	0.71946	0.335846	0.59183	0.294262	0.465348	2.36903	3.85972	2.21183	0.841362	0.876644	0.88851	1.1233	0	0	2	3	7	12
297	MIUS_UKR	0.511166	16.2828	10.1227	2.99533	2.41555	3.3984	6.08134	3.57659	60.5011	5.73197	13.5042	12.0807	126.782	0.762426	0	0	0	0	12	12
298	SAMR_RUS	0.511166	0.241697	0.265185	0.211409	0.201926	0.209082	0.267435	0.241275	0.243289	0.16937	0.127533	0.172805	0.162174	0.292081	0	4	8	0	0	12
299	SULK_RUS	1.5335	3.00477	3.3034	3.57527	1.5162	0.828549	0.932908	1.8632	1.68593	1.2065	1.69632	2.40525	2.50869	0.755152	0	0	0	0	12	12
300	TERK_GEO	0.511166	0.17332	0.21215	0.0866621	0.0169342	0.018143	0.0242395	0.0494153	0.0836158	0.0425087	0.0586008	0.0982972	0.140338	0.380169	9	2	1	0	0	12
301	DANU_SVN	2.04467	0.418965	0.513793	0.445312	0.307994	0.169753	0.155862	0.15888	0.156964	0.249264	0.176234	0.189428	0.149003	1.83542	0	7	2	3	0	12
302	ILIX_CHN	6.64516	0.23339	0.242523	1.71582	1.16788	4.17214	5.85332	7.55955	6.5433	1.82481	0.577232	0.326439	0.240512	2.23153	0	0	4	1	7	12
303	LKUN_MNG	5.87841	0.00996481	0.0113743	0.0138458	0.0828414	0.201772	0.397069	0.24934	0.170978	0.0300061	0.0231493	0.00787781	0.00776854	0.0561421	8	1	3	0	0	12
304	LKUN_RUS	2.55583	0.00946168	0.0105091	0.0129076	0.0364337	0.0546113	0.0904468	0.0572394	0.0276618	0.0141747	0.00934696	0.00771376	0.00745353	0.0259737	12	0	0	0	0	12
305	OBXX_CHN	5.62283	0.0887334	0.104196	0.248695	0.360519	3.18807	4.51273	4.60589	4.22775	0.908789	0.241311	0.0829736	0.0980602	0.322249	3	1	3	0	5	12
306	PULT_CHN	4.6005	0.0980649	0.220368	1.31797	0.797841	6.35575	8.11364	8.88837	6.8508	1.87847	0.593502	0.154534	0.124946	0.246037	1	2	1	1	7	12
307	PULT_MNG	1.27792	0.013295	0.0201421	0.033018	0.203131	0.3336	0.50034	0.460274	0.565607	0.104196	0.0749617	0.0229826	0.0136022	0.00961177	6	1	2	3	0	12
308	TERK_RUS	4.6005	1.36211	1.60396	0.952603	0.726998	0.479081	0.803222	1.80077	2.90145	1.16056	1.02358	1.48042	1.31456	3.50706	0	0	0	1	11	12
309	TIGR_SYR	11.7568	0.392802	0.518339	0.776836	1.48445	0.919788	4.14096	9.90196	13.7872	7.89085	1.78212	0.573779	0.45463	7.19103	0	0	1	3	8	12
310	TIGR_TUR	17.8908	0.503812	0.545487	0.442595	1.00261	0.73522	2.7735	10.7106	14.6912	8.72851	2.19747	0.746516	0.648404	9.75674	0	0	0	4	8	12
311	VRDR_MFD	2.55583	0.532529	0.689311	0.306299	0.333841	1.18967	2.93218	4.44369	6.7711	2.22131	0.998475	0.580522	0.169276	2.3603	0	1	2	3	6	12
312	YNSY_MNG	39.3598	0.0586864	0.0636275	0.0727994	0.117057	0.169953	0.161367	0.0819508	0.0802255	0.0403037	0.0399999	0.0457341	0.0500177	1.7688	9	3	0	0	0	12
313	OBXX_MNG	0.255583	0.00559697	0.00560433	0.0059068	0.00602718	0.0065136	0.00650178	0.00541858	0.0046864	0.00417443	0.00447532	0.00383334	0.00383418	0.002454	12	0	0	0	0	12
314	HRUN_MNG	22.7469	0.0362368	0.0424284	0.05643	0.186439	0.425033	0.63397	0.507878	0.412281	0.0787573	0.0418534	0.0332325	0.0285647	0.20219	7	1	0	4	0	12
315	HRUN_RUS	0.511166	6.34546	7.50605	9.31726	2.31383	0.124962	0.0506556	0.0316156	0.0272483	0.0300997	0.0575188	0.0541093	0.061865	0.00446615	7	1	0	0	4	12
316	OBXX_RUS	337.881	0.477004	0.577254	0.474979	0.193747	0.140426	0.134613	0.210354	0.218152	0.20009	0.238385	0.264451	0.364277	19.5309	0	3	6	3	0	12
317	YNSY_RUS	348.104	0.138115	0.16286	0.188352	0.170831	0.0599248	0.041361	0.0549702	0.0506645	0.0566292	0.0665227	0.0841451	0.106288	6.16859	7	5	0	0	0	12
318	DNSR_UKR	7.15633	1.36096	1.18535	0.818518	0.565517	0.639853	1.01473	0.464862	0.836553	0.521516	0.564382	0.878761	0.784641	5.28352	0	0	0	5	7	12
319	DANU_MDA	1.78908	0.629807	0.647122	0.556027	0.276427	0.299459	0.500305	0.360154	0.606292	0.444337	0.313271	0.441413	0.392869	1.48499	0	0	5	7	0	12
320	DANU_UKR	3.067	0.611862	0.64262	0.429386	0.432178	0.479477	0.592633	0.456178	0.561937	0.541597	0.379036	0.626757	0.470565	2.33133	0	0	1	11	0	12
321	DNSR_MDA	2.55583	1.10465	0.958484	0.646354	0.413901	0.472214	0.753948	0.369761	0.698605	0.434066	0.428444	0.695406	0.638092	2.53414	0	0	1	8	3	12
322	DUGV_LVA	2.81142	0.102408	0.080389	0.0396858	0.0252917	0.0335604	0.0640073	0.0883001	0.153173	0.21955	0.121394	0.100004	0.0701357	0.309038	7	4	1	0	0	12
323	RHIN_AUT	0.255583	0.0946765	0.0901632	0.0682505	0.0445915	0.0249832	0.0410809	0.0334988	0.0394187	0.0322782	0.0666682	0.0555374	0.0948984	0.460592	12	0	0	0	0	12
324	GUJA_LVA	1.02233	0.0959857	0.0900022	0.0727827	0.0646866	0.118078	0.315383	0.806064	0.710452	1.72012	0.348202	0.150642	0.103598	0.116591	4	3	2	0	3	12
325	KGNK_MDA	0.255583	12.0746	8.41419	6.74849	6.07217	6.877	4.99173	5.08138	13.6209	5.01631	10.5112	14.2237	5.3251	0.390871	0	0	0	0	12	12
326	TJWA_PNG	0.255583	9.38455e-06	8.91885e-06	2.73104e-06	4.61978e-06	5.94355e-06	9.35019e-06	9.63084e-06	1.20429e-05	9.42275e-06	6.39216e-06	7.23102e-06	3.46008e-06	0.00472594	12	0	0	0	0	12
327	LLUP_LTU	1.27792	0.385984	0.340922	0.266738	0.264555	0.44661	1.04508	1.94538	2.24323	7.71161	2.34922	2.50395	1.71579	0.200396	0	0	4	1	7	12
328	LLUP_LVA	1.27792	0.131654	0.103113	0.0521839	0.0337566	0.0433429	0.078034	0.105344	0.170384	0.254096	0.145967	0.129473	0.0923174	0.788475	5	6	1	0	0	12
329	NMAN_BLR	6.38958	0.998435	0.443091	0.217988	0.281098	0.565986	1.43955	1.16424	1.94979	1.27987	0.648583	0.618373	0.398466	2.10819	0	0	3	4	5	12
330	NMAN_LTU	6.134	1.3705	0.76503	0.545697	0.690806	1.27671	2.15535	2.37077	2.94827	4.17819	2.36603	2.37079	1.46904	2.27916	0	0	0	2	10	12
331	NMAN_POL	0.76675	1.16313	0.844745	0.602814	0.822295	1.95286	3.44368	3.08088	2.12385	5.1455	3.11958	3.51553	1.58048	0.218921	0	0	0	1	11	12
332	NRVA_EST	2.81142	2.16434	1.68773	0.997608	0.377495	0.42022	0.803296	1.56371	1.67317	1.25362	0.918816	0.620402	0.477485	0.380853	0	0	1	3	8	12
333	NRVA_LVA	0.511166	58.8419	25.1054	1.24394	0.320766	0.346651	0.622147	1.13389	2.76396	12.1294	22.2018	1.20776	0.402503	0.0348451	0	0	2	2	8	12
334	PRNU_EST	0.76675	0.483133	0.423639	0.363522	0.351207	0.461403	0.76783	0.763623	0.72535	0.460424	0.445664	0.354303	0.334014	0.0744897	0	0	4	5	3	12
335	SALC_LVA	0.76675	0.0541786	0.0537056	0.0452449	0.0417977	0.0550401	0.11195	0.155258	0.219114	0.153619	0.120078	0.06842	0.0556894	0.0770064	7	4	1	0	0	12
336	AMUR_RUS	126.514	0.111715	0.130016	0.136083	0.126671	0.0844013	0.085838	0.0552296	0.0541797	0.0505397	0.066036	0.0862318	0.101093	3.71986	7	5	0	0	0	12
337	DNPR_BLR	16.3573	0.631209	0.48978	0.321386	0.273024	0.346468	1.05375	0.743203	1.36623	0.615182	0.592862	0.60514	0.477566	5.82157	0	0	3	6	3	12
338	DNPR_RUS	13.2903	6.73217	5.20633	1.20481	1.37843	2.24084	2.85634	1.9304	5.89436	3.56995	5.8828	3.20744	2.83477	3.2395	0	0	0	0	12	12
339	DNPR_UKR	36.0372	1.75077	1.60619	0.74439	0.645095	0.760249	1.68113	1.27433	3.64197	1.29558	2.04289	1.70733	1.60173	19.558	0	0	0	1	11	12
340	DONX_UKR	6.64516	2.28337	2.70283	0.759003	0.773154	1.24537	2.63326	2.28749	4.83207	1.93816	3.11684	2.49787	7.46729	5.32607	0	0	0	0	12	12
341	DUGV_BLR	4.85608	0.903977	0.65109	0.274439	0.157369	0.168728	0.276332	0.383714	0.678339	0.848519	0.613693	0.503431	0.378505	1.08056	0	2	4	4	2	12
342	DUGV_RUS	3.32258	1.67223	1.64674	0.742951	0.219751	0.231236	0.295161	0.486449	0.824588	1.31898	0.836065	0.606129	0.402691	0.156657	0	0	3	3	6	12
343	OBXX_KAZ	103.767	2.21921	2.49154	0.899098	0.58185	1.47488	4.21851	2.08979	2.88171	1.22319	1.19588	1.39417	2.41932	5.59042	0	0	0	1	11	12
344	TORN_FIN	2.04467	0.0252612	0.0331769	0.052283	0.0719034	0.0237803	0.0103948	0.013094	0.0166694	0.0176947	0.0184591	0.0193811	0.0246501	0.0298051	12	0	0	0	0	12
345	TORN_SWE	6.38958	0.0302274	0.0398948	0.064057	0.0898396	0.0300551	0.0124474	0.0155301	0.019604	0.020943	0.0218792	0.0232756	0.0298254	0.0373391	12	0	0	0	0	12
346	VENT_LTU	1.02233	2.92274	1.2224	1.19583	2.33713	3.38272	5.76417	11.7546	10.1909	45.3096	10.9164	4.73674	2.91083	0.220491	0	0	0	0	12	12
347	VENT_LVA	0.76675	0.136293	0.149831	0.145289	0.173588	0.222826	0.316528	0.451488	0.393157	0.644234	0.287713	0.14553	0.118975	0.0971852	0	6	4	2	0	12
348	VSTL_BLR	1.02233	1.49892	0.553457	0.344043	0.409384	0.645444	3.06929	7.16063	14.4415	7.04337	3.02494	4.83858	3.65039	0.553837	0	0	1	3	8	12
349	VSTL_UKR	1.78908	0.333656	0.33701	0.265741	0.264802	0.254363	0.466467	0.163751	0.249793	0.202617	0.260464	0.445559	0.320336	0.924611	0	1	9	2	0	12
350	JURD_COL	0.255583	0.000596418	0.000436437	0.000676039	0.000575863	0.000375669	0.000406593	0.000334761	0.000418674	0.000350452	0.000274498	0.000257842	0.000386018	0.00584343	12	0	0	0	0	12
351	KEMI_RUS	0.511166	0.00955649	0.0092724	0.00913548	0.00901414	0.00840809	0.00686999	0.00789252	0.00779363	0.0076732	0.00751465	0.00733615	0.00726018	0.00686156	12	0	0	0	0	12
352	NAAT_NOR	0.255583	0.0254731	0.0369505	0.0372549	0.0350988	0.0161935	0.0143886	0.0130107	0.0121206	0.0126831	0.0116566	0.0130691	0.0144718	0.002076	12	0	0	0	0	12
353	NRVA_RUS	5.36725	2.79404	1.90562	0.899893	0.229742	0.248411	0.458379	0.994231	1.2064	1.03255	0.678553	0.457933	0.324384	0.537687	0	0	3	3	6	12
354	OLNG_FIN	0.76675	0.0907349	0.0947223	0.0983194	0.0990428	0.0710627	0.0459597	0.0472526	0.0499527	0.0493853	0.0506073	0.0487464	0.0518607	0.00897039	12	0	0	0	0	12
355	OLNG_RUS	6.134	0.463553	0.499084	0.539482	0.549254	0.304462	0.242802	0.343488	0.426403	0.425711	0.385974	0.254983	0.236847	0.0474419	0	0	6	6	0	12
356	OULU_RUS	0.76675	0.0827034	0.0871997	0.0922945	0.0930346	0.0449673	0.0433645	0.0703013	0.0836836	0.0876985	0.0800758	0.0412705	0.0365309	0.0112301	12	0	0	0	0	12
357	PSVK_FIN	3.83375	0.0891288	0.108986	0.117951	0.122791	0.060167	0.0440382	0.0428016	0.04611	0.0463055	0.0438313	0.0435461	0.0457453	0.00815904	9	3	0	0	0	12
358	PSVK_RUS	0.76675	0.256149	0.306525	0.324886	0.335855	0.188409	0.136549	0.137038	0.155248	0.159431	0.151695	0.149028	0.154625	0.0113156	0	8	4	0	0	12
359	BANN_GBR	0.511166	0.393997	0.498798	0.437518	0.624777	0.840713	0.940545	0.779548	0.461214	0.534788	0.485746	0.562028	0.574669	0.515801	0	0	1	8	3	12
360	TANA_FIN	1.27792	0.0297061	0.0816718	0.181504	0.156099	0.0204546	0.0103773	0.00813437	0.00736017	0.00772579	0.00859828	0.0102387	0.0189321	0.00184168	10	2	0	0	0	12
361	TANA_NOR	2.55583	0.022732	0.0566399	0.115783	0.116867	0.0177893	0.00808956	0.00671916	0.00628627	0.0065375	0.00720783	0.0084555	0.0151126	0.00445661	10	2	0	0	0	12
362	TULM_FIN	0.511166	0.0135478	0.0136552	0.0136102	0.0128975	0.00961935	0.010342	0.0105432	0.0101988	0.0111926	0.0107217	0.0119428	0.0121074	0.00156746	12	0	0	0	0	12
363	TULM_RUS	4.6005	0.395959	0.415678	0.468527	0.542302	0.505161	0.447019	0.455972	0.45212	0.466343	0.556596	0.57953	0.552893	0.107083	0	0	1	11	0	12
364	VOLG_RUS	203.189	2.58075	2.51151	0.746069	0.442575	0.662985	0.717035	0.857261	1.40086	0.977209	1.21168	0.951874	1.03636	47.2029	0	0	0	2	10	12
365	VUKS_FIN	12.268	0.15114	0.151777	0.155337	0.151763	0.131517	0.137466	0.149499	0.151834	0.152751	0.148134	0.128967	0.122115	0.72051	0	12	0	0	0	12
366	VUKS_RUS	35.7816	1.44288	1.46475	1.46029	0.985408	0.916681	1.07186	1.31747	1.46293	1.36809	1.2371	0.98704	0.833537	7.08026	0	0	0	0	12	12
367	DURO_ESP	8.17866	0.552361	0.660811	0.944602	0.456881	0.227823	0.494565	4.19108	7.24371	3.54621	1.04226	0.504649	0.270209	1.96665	0	0	2	5	5	12
368	DURO_PRT	2.30025	0.293492	0.29663	0.372442	0.171522	0.153626	0.269417	1.20897	1.63297	0.827851	0.564044	0.397934	0.215937	2.91237	0	2	6	1	3	12
369	FOYL_GBR	0.511166	0.0721367	0.0739669	0.0651867	0.0838047	0.126524	0.153204	0.155184	0.115232	0.110391	0.0886577	0.0849647	0.0822765	0.255839	7	5	0	0	0	12
370	GLAM_NOR	7.15633	0.180119	0.222823	0.227813	0.171436	0.069537	0.199806	0.260034	0.159274	0.16555	0.0704024	0.0789913	0.120885	0.885434	3	6	3	0	0	12
371	GUDN_PRT	1.27792	0.29103	0.314521	0.446036	0.154825	0.305168	1.02796	7.2554	8.30441	2.77181	0.790549	0.738647	0.272602	0.263947	0	1	4	1	6	12
372	KRLV_NOR	1.5335	0.0745207	0.0688662	0.0653693	0.0828707	0.0232947	0.0379495	0.0628787	0.0466757	0.0515152	0.028031	0.0331291	0.0620734	0.0425726	12	0	0	0	0	12
373	KRLV_SWE	6.134	0.0803332	0.0678582	0.0643899	0.0571752	0.0414494	0.061532	0.106586	0.108922	0.100363	0.0856401	0.0678285	0.068981	0.737075	9	3	0	0	0	12
374	MINO_ESP	1.27792	0.502156	0.538919	0.586233	0.436271	0.463415	1.0719	2.36477	2.57766	1.27227	0.992234	0.60032	0.342618	0.361169	0	0	1	6	5	12
375	RHIN_BEL	0.255583	0.194618	0.197944	0.14953	0.196882	0.235257	0.304058	0.256454	0.336247	0.285345	0.291184	0.309887	0.286683	0.100975	0	4	8	0	0	12
376	RHIN_LUX	0.255583	0.0457548	0.0456373	0.0409861	0.0422709	0.0739243	0.0882285	0.125059	0.103185	0.0979025	0.0860675	0.0870566	0.0663818	0.352596	10	2	0	0	0	12
377	SEIN_FRA	8.43425	1.25053	1.29221	1.14097	1.03953	1.71789	2.54709	4.73635	3.98685	4.80705	3.08857	2.20984	1.91624	15.8347	0	0	0	0	12	12
378	SHLD_BEL	1.27792	8.27155	10.8048	6.79101	8.58286	13.8013	11.8321	13.589	13.9565	19.5504	13.709	9.58072	11.0186	4.83599	0	0	0	0	12	12
379	SHLD_FRA	1.02233	1.53901	2.09557	1.2445	1.78857	2.81032	3.04366	4.24764	2.83139	2.37906	2.34431	1.60463	1.86335	3.44247	0	0	0	0	12	12
380	TAGU_PRT	2.04467	0.351843	0.32614	0.379402	0.185913	0.252543	0.609234	3.17272	3.97102	1.95929	0.872142	0.59534	0.336833	1.40834	0	1	5	2	4	12
381	COCO_HND	0.511166	0.00036733	0.000641851	0.00107539	0.00147759	0.00140645	0.000439902	0.000191608	0.000268239	0.000236853	0.000170209	0.000260944	0.000328642	0.0526114	12	0	0	0	0	12
382	COCO_NIC	1.78908	0.0121748	0.019511	0.030614	0.0363733	0.0288108	0.0129825	0.00508499	0.00802907	0.0084373	0.00538557	0.00771179	0.0115175	0.745165	12	0	0	0	0	12
383	NILE_ZAR	1.5335	0.00341523	0.00420477	0.00186407	0.00292647	0.0035738	0.00285413	0.00417553	0.00276885	0.00224428	0.00171117	0.00240834	0.00375356	3.40595	12	0	0	0	0	12
384	SALW_MMR	10.2233	0.163829	0.148618	0.173812	0.262513	0.0602329	0.0329144	0.0195542	0.0209038	0.02252	0.016945	0.0394208	0.0936229	4.46803	8	3	1	0	0	12
385	SALW_THA	1.27792	0.0282556	0.0220744	0.0811842	0.0838904	0.00701464	0.00369167	0.00189909	0.00189283	0.00252758	0.00199569	0.00672433	0.0153413	0.451794	12	0	0	0	0	12
386	YALU_CHN	3.83375	1.1951	1.5206	2.83109	1.82165	2.29842	4.82326	1.96462	1.90773	2.37764	1.59709	1.55353	1.71238	4.3028	0	0	0	0	12	12
387	LMPA_HND	0.511166	0.127083	0.175512	0.197107	0.11445	0.0907565	0.0437341	0.0160647	0.0135317	0.0111114	0.0182474	0.0623471	0.0760497	0.435399	8	4	0	0	0	12
388	LMPA_SLV	1.02233	1.98389	2.78678	3.16586	2.63073	2.0063	0.536649	0.355986	0.362094	0.259166	0.395257	1.36242	1.68121	3.76174	0	0	4	1	7	12
389	ORIN_COL	28.3697	0.00788077	0.00942185	0.0105653	0.00811953	0.00411216	0.00192464	0.00198125	0.00311747	0.00377488	0.00489379	0.00424868	0.00509976	8.21617	12	0	0	0	0	12
390	VUKS_BLR	0.255583	13.8267	31.3636	0.170175	0.0420228	0.0450834	0.0733239	0.103347	0.382522	3.84163	9.47495	0.340504	0.123091	0.015164	3	3	2	0	4	12
391	AYSN_CHL	1.78908	0.00607392	0.00880469	0.00892901	0.00461411	0.00394306	0.00360388	0.00339927	0.00401083	0.00446901	0.00521396	0.0043691	0.00656873	0.0552748	12	0	0	0	0	12
392	BAKR_ARG	1.02233	0.0158081	0.0177973	0.0139774	0.00533181	0.00418234	0.00380997	0.00325548	0.00407907	0.00549293	0.00749237	0.00555712	0.0143667	0.00563258	12	0	0	0	0	12
393	BAKR_CHL	2.04467	0.000653427	0.00106449	0.000941006	0.000513709	0.000436146	0.000393695	0.000335178	0.000344736	0.000418215	0.000443287	0.000330209	0.000493145	0.00940504	12	0	0	0	0	12
394	LKFN_ARG	0.511166	0.00160843	0.00284788	0.00272573	0.00128648	0.000739831	0.000610421	0.0006908	0.000721742	0.000720465	0.00129305	0.0015565	0.00176436	0.0212757	12	0	0	0	0	12
395	GALG_ARG	1.02233	0.000916045	0.000755258	0.000647083	0.000510277	0.000451219	0.000473796	0.000505651	0.000525903	0.000506234	0.000619466	0.000678988	0.000948474	0.0237423	12	0	0	0	0	12
396	PLNA_ARG	0.511166	0.00210567	0.00204681	0.00191125	0.000864699	0.000407557	0.00037736	0.000340219	0.000449284	0.000478202	0.000871498	0.00110633	0.00158318	0.0101688	12	0	0	0	0	12
397	PLNA_CHL	0.511166	5.87895e-05	7.26111e-05	7.07903e-05	4.08474e-05	3.00604e-05	2.54691e-05	2.20058e-05	2.8193e-05	3.0193e-05	3.37078e-05	4.03695e-05	5.29503e-05	0.00195585	12	0	0	0	0	12
398	PSCU_ARG	0.76675	0.000109942	8.45907e-05	5.4877e-05	3.37992e-05	2.95341e-05	2.89663e-05	2.83032e-05	2.96302e-05	3.15492e-05	4.86016e-05	2.78046e-05	0.000107318	0.00140392	12	0	0	0	0	12
399	PSCU_CHL	0.76675	1.41331e-05	1.35432e-05	1.09999e-05	8.86352e-06	7.86829e-06	7.74445e-06	7.70776e-06	8.16999e-06	8.56055e-06	1.06585e-05	6.86269e-06	1.47989e-05	0.000401415	12	0	0	0	0	12
400	PUEL_ARG	0.511166	0.029772	0.0398233	0.0356949	0.0177687	0.00507338	0.00765569	0.005032	0.00581461	0.0101781	0.0172058	0.0221889	0.033868	0.0799454	12	0	0	0	0	12
401	PUEL_CHL	0.255583	0.000329847	0.000468697	0.000561862	0.00025725	7.15662e-05	0.000108102	7.7149e-05	8.21355e-05	0.00014168	0.000175674	0.000179374	0.000306621	0.0163732	12	0	0	0	0	12
402	LKFN_CHL	0.255583	5.68411e-05	6.12968e-05	5.28385e-05	3.47537e-05	3.03087e-05	2.88037e-05	2.7401e-05	2.86988e-05	3.12254e-05	3.63775e-05	3.3686e-05	3.34653e-05	0.00250104	12	0	0	0	0	12
403	SENO_CHL	0.511166	0.000674016	0.00029498	0.000268839	0.000344276	0.000510205	0.000493006	0.000647788	0.000502146	0.000397158	0.000340814	0.000996741	0.000222092	0.000838592	12	0	0	0	0	12
404	VDVA_CHL	1.02233	0.0316011	0.0351205	0.0276485	0.0191886	0.00433778	0.00520041	0.00279353	0.00281275	0.00567442	0.010361	0.0141395	0.0268657	0.149184	12	0	0	0	0	12
405	YELC_ARG	1.02233	0.195327	0.226372	0.205962	0.0692258	0.0144228	0.0150349	0.0102	0.0084941	0.0212434	0.0480561	0.0717154	0.16047	0.0285139	8	2	2	0	0	12
406	YELC_CHL	0.511166	0.000107587	0.000117059	0.000125783	8.47533e-05	4.4023e-05	4.62692e-05	4.29668e-05	5.21929e-05	5.69379e-05	7.02714e-05	7.5255e-05	8.99542e-05	0.00735307	12	0	0	0	0	12
407	HOND_MEX	0.255583	0.393361	0.668916	0.899356	1.89412	0.784914	0.0601379	0.298341	0.672739	0.350715	0.01815	0.111849	0.216945	0.0331945	2	1	4	2	3	12
408	CDLR_MEX	0.511166	0.00857504	0.0120418	0.0189494	0.0259256	0.00307271	0.000966984	0.00264788	0.00208149	0.000630366	0.000226161	0.00107563	0.00192565	0.0209966	12	0	0	0	0	12
409	GJLV_GTM	4.34491	0.0252956	0.0440744	0.0486212	0.0672062	0.0503227	0.0207052	0.00826698	0.0116715	0.0100798	0.00485336	0.01779	0.0249858	3.56709	12	0	0	0	0	12
410	GJLV_MEX	6.90075	0.0548269	0.0933232	0.148287	0.222191	0.147931	0.0278715	0.0192534	0.0251696	0.0188007	0.0126899	0.0369523	0.0508722	5.27087	9	2	1	0	0	12
411	LKTK_KEN/SSD	0.255583	0.0791448	0.0805861	0.066494	0.0224364	0.0556359	0.0483417	0.046218	0.0643935	0.0624537	0.0459597	0.0333337	0.0673103	0.0209923	12	0	0	0	0	12
413	BLZE_BLZ	0.76675	0.00317044	0.00598906	0.00971806	0.0295908	0.016557	0.00148407	0.00292914	0.00501918	0.00151508	0.000645175	0.00244924	0.00472113	0.129935	12	0	0	0	0	12
414	YAQU_USA	0.511166	0.521502	0.549843	0.645524	0.852651	1.11655	1.20901	0.197428	0.239879	0.252133	0.434358	0.412205	0.378185	0.115698	0	1	3	5	3	12
415	MOTQ_GTM	1.27792	0.158793	0.345301	0.433153	0.512907	0.31874	0.0611218	0.0192534	0.0225512	0.0194233	0.0206802	0.0605845	0.132275	4.86391	6	2	2	2	0	12
416	CHAM_HND	0.511166	0.0355927	0.0710225	0.174795	0.22552	0.183524	0.0586831	0.0327255	0.0187332	0.0130598	0.0146913	0.0359567	0.0321259	0.944032	9	2	1	0	0	12
417	CHLT_HND	0.511166	0.452007	0.480454	0.686116	0.702705	0.530964	0.248916	0.130235	0.108752	0.0782875	0.0539494	0.166441	0.304187	1.28762	2	3	2	4	1	12
418	ZARM_PER	0.255583	17.07	2.37284	4.67703	6.58003	23.9928	165.931	1237.19	1562.01	342.888	219.002	296.142	221.936	0.106578	0	0	0	0	12	12
419	HANX_KOR	2.55583	6.80079	7.18111	5.86057	6.81	6.78013	5.74792	1.58258	2.06926	3.9376	6.69889	6.50773	6.29799	13.805	0	0	0	0	12	12
420	SBKU_IDN	0.255583	4.0565e-05	4.61874e-05	3.97752e-05	3.25944e-05	3.1958e-05	3.16506e-05	3.26509e-05	3.68047e-05	4.2912e-05	3.98976e-05	3.36001e-05	3.16266e-05	0.0257446	12	0	0	0	0	12
421	SVCD_KHM	0.511166	0.478549	0.548568	0.200642	0.0998501	0.0883286	0.11299	0.0879173	0.0814876	0.0419824	0.0535857	0.0503304	0.166792	1.15773	7	2	1	2	0	12
422	LSCR_GIN	0.511166	0.215077	0.227107	0.167816	0.102264	0.0454655	0.0221771	0.0166024	0.0122574	0.0184895	0.0138514	0.11619	0.164456	0.183443	6	4	2	0	0	12
423	REDX_LAO	0.255583	1.06507	0.138477	0.55035	0.604556	0.151993	0.105546	0.0119604	0.00639066	0.00352284	0.00494872	0.00821681	0.154751	0.0593105	5	4	0	2	1	12
424	TUMN_PRK	1.27792	0.132671	0.152604	0.167821	0.231122	0.15137	0.485173	0.247966	0.2952	0.272494	0.164874	0.1796	0.18147	1.03778	0	7	4	1	0	12
425	YALU_PRK	3.067	0.193597	0.230305	0.294962	0.283996	0.309301	0.387106	0.144665	0.169185	0.259088	0.215184	0.241053	0.259034	1.97371	0	3	9	0	0	12
426	HSIX_VNM	0.76675	0.52522	0.470628	0.594175	0.53632	0.568116	0.159418	0.0793142	0.0557971	0.0393616	0.0684475	0.0765828	0.218081	0.828814	5	1	1	5	0	12
427	LMRM_BRA	2.30025	0.432151	0.311656	0.313173	0.300328	0.0978927	0.0607934	0.064494	0.0748531	0.109317	0.153653	0.431804	0.423052	0.616337	4	2	3	3	0	12
428	LMRM_URY	2.81142	0.798779	0.703195	0.591499	0.915699	0.446727	0.0820518	0.154516	0.111828	0.264428	0.41252	2.74713	0.921288	0.170069	1	2	1	3	5	12
429	LPTA_URY	10.4789	0.0682084	0.0691443	0.0781434	0.0403295	0.0202408	0.00621387	0.0139004	0.0122233	0.0298734	0.00897441	0.0884229	0.165903	0.664183	11	1	0	0	0	12
430	ILIX_KAZ	41.6601	1.01151	0.9115	0.759624	1.10151	1.43849	3.62777	2.82252	4.37952	2.4071	0.656645	0.767285	0.94497	3.40618	0	0	0	1	11	12
431	HANX_PRK	0.76675	0.209377	0.227953	0.157201	0.477212	0.549321	0.518173	0.318057	0.239919	0.286042	0.334494	0.228661	0.184971	0.696863	0	2	7	3	0	12
432	LKPP_ALB	0.511166	0.100422	0.193322	0.240757	0.328786	1.11244	2.67116	10.1825	13.8088	2.16757	1.01662	0.461857	0.0849109	0.274103	1	2	2	1	6	12
433	MEKO_LAO	16.8685	0.0507857	0.0449293	0.0521509	0.0343874	0.0182024	0.00998965	0.00939931	0.00763754	0.00499243	0.00807128	0.0122121	0.0312225	5.54537	12	0	0	0	0	12
434	MEKO_THA	15.0794	0.745134	0.612383	0.920369	0.517864	0.241589	0.0834633	0.0663031	0.0476394	0.0575177	0.0754751	0.139251	0.428748	19.977	5	1	1	3	2	12
435	ATBN_HTI	0.511166	0.432305	0.455221	0.300767	0.14469	0.329686	0.558074	0.234505	0.167577	0.102096	0.202438	0.314745	0.859055	3.67448	0	3	5	3	1	12
436	CAXX_LAO	0.76675	0.280538	0.176813	0.230715	0.031391	0.0147316	0.00237605	0.00321228	0.00262295	0.00176397	0.0027251	0.00645646	0.0563151	0.163807	9	1	2	0	0	12
437	HSIX_CHN	34.5037	0.668235	0.4938	0.641066	0.612465	0.284678	0.181598	0.245222	0.218555	0.314265	0.376723	0.221652	0.545314	71.2229	0	1	6	5	0	12
438	ATBN_DOM	0.511166	0.286189	0.343076	0.324497	0.126085	0.209524	0.227518	0.16394	0.12666	0.096082	0.145116	0.243179	0.314391	0.682309	1	4	7	0	0	12
439	LKNT_KEN	1.5335	0.0198354	0.0179825	0.012396	0.0147083	0.0248185	0.0248623	0.0191584	0.0180325	0.0137593	0.00967284	0.0115118	0.0280485	0.953421	12	0	0	0	0	12
440	LKTK_KEN	4.6005	0.0276396	0.017097	0.0191706	0.0109405	0.00628855	0.00559565	0.00554013	0.00369437	0.00508993	0.00402702	0.00481185	0.0233311	0.987176	12	0	0	0	0	12
441	AMUR_MNG	24.0248	0.0508091	0.0601304	0.0749212	0.135708	0.125261	0.114265	0.0612358	0.0907182	0.0254488	0.0300355	0.0333402	0.0337775	0.175592	9	3	0	0	0	12
442	NILE_KEN	4.85608	0.149419	0.108136	0.102726	0.0943502	0.0816428	0.0869481	0.0811981	0.0720259	0.0764972	0.0674897	0.0769609	0.134724	16.5072	8	4	0	0	0	12
443	SUJF_CHN	1.27792	0.280078	0.296471	0.296659	0.274181	0.134255	0.346026	0.160679	0.350426	0.399448	0.244724	0.304088	0.303651	0.399279	0	2	10	0	0	12
444	SUJF_RUS	0.76675	0.326488	0.343131	0.293744	0.265482	0.128212	0.206501	0.0828614	0.167718	0.314022	0.273276	0.382196	0.38956	0.195969	1	2	9	0	0	12
445	TUMN_CHN	2.55583	0.558173	0.680699	0.737554	1.08481	0.668962	1.84663	1.0024	1.36621	1.10934	0.699809	0.774238	0.755756	1.4625	0	0	0	4	8	12
446	JAPR_IDN	0.511166	0.0450178	0.0125671	0.0180929	0.0247918	0.0183078	0.0290465	0.0212833	0.0767022	0.0894725	0.0907888	0.0913696	0.0891554	0.268396	12	0	0	0	0	12
447	SMBK_IDN	0.255583	0.000134595	0.000147236	0.000154826	0.000105459	0.000137243	0.000104273	0.000122669	0.000133601	0.000144569	0.000117183	0.000108403	0.000130939	0.0221489	12	0	0	0	0	12
448	SMBK_MYS	0.255583	0.00974104	0.0124687	0.00781682	0.00621896	0.0060518	0.00622276	0.00590547	0.00674904	0.00851518	0.00724871	0.00591677	0.00631679	0.0380111	12	0	0	0	0	12
449	FLYX_PNG	5.62283	0.000233024	0.000179021	8.59533e-05	0.000144865	0.000122124	0.000211555	0.000214638	0.000254192	0.000152005	0.000148669	0.000151497	8.16196e-05	0.527315	12	0	0	0	0	12
450	SEPK_PNG	6.134	0.000162336	0.000114678	0.000112431	0.00014614	0.000151139	0.000223914	0.000246068	0.000361898	0.000251423	0.000263792	0.000242159	0.000162006	0.746583	12	0	0	0	0	12
451	TAMI_IDN	6.38958	0.00100283	0.00103482	0.00114108	0.000917691	0.000848832	0.000828588	0.00089751	0.00101037	0.00104254	0.00122721	0.00108651	0.00112413	0.685023	12	0	0	0	0	12
452	TAMI_PNG	0.255583	0.000108191	6.79743e-05	0.000234464	0.000179827	0.000166548	0.000257151	0.000305481	0.00210163	0.00204921	0.00159742	0.00106836	0.000440927	0.0148187	12	0	0	0	0	12
453	ARAL_AFG	17.6352	0.161254	0.302767	1.02342	1.08277	1.40451	6.4906	6.24762	7.11759	5.15456	1.60719	0.731429	0.522091	7.86359	0	1	1	1	9	12
454	ARAL_TJK	15.335	0.703212	1.01729	2.77487	1.92319	2.08455	7.14074	7.3537	10.1253	5.92921	1.51308	0.83574	0.838881	7.18185	0	0	0	0	12	12
455	TRIM_CHN/IND	2.04467	0.489103	0.489632	0.506834	0.6674	0.600417	0.562974	0.982178	0.507399	0.323334	0.362386	0.391693	0.475015	0.00325877	0	0	3	8	1	12
456	SJUA_CRI	1.27792	0.0219723	0.0342618	0.0502325	0.042417	0.019448	0.0144956	0.0106885	0.00954209	0.0108932	0.00889093	0.0123996	0.015085	1.06888	12	0	0	0	0	12
457	DANU_HUN	10.7345	0.326656	0.371314	0.260197	0.260214	0.319863	0.316983	0.252547	0.319252	0.400612	0.511315	0.465912	0.372286	9.71269	0	0	9	3	0	12
458	DANU_MNE	1.02233	0.593325	0.585329	0.246644	0.202138	0.53508	1.54486	2.04398	3.58364	1.90157	0.744552	0.432856	0.171071	0.254263	0	1	2	4	5	12
459	DRIN_ALB	0.76675	0.0438875	0.0488727	0.0284565	0.0356917	0.111673	0.19094	0.501687	1.06088	0.273581	0.116023	0.0619224	0.0176422	0.35595	6	3	1	1	1	12
460	DRIN_MFD	0.255583	0.01964	0.0212117	0.0320017	0.046719	0.213579	0.346499	0.976203	1.91528	0.314153	0.105187	0.0346405	0.012926	0.165914	6	1	3	0	2	12
461	DRIN_MNE	0.511166	0.128726	0.146675	0.0650795	0.066283	0.152487	0.303798	0.90164	1.47447	0.728377	0.197411	0.104451	0.0451159	0.328294	3	5	1	0	3	12
462	NRTV_BIH	0.76675	0.86499	0.933123	0.635429	0.614727	1.16864	1.47747	2.67339	4.52123	2.49745	1.65138	0.890908	0.542128	0.781733	0	0	0	3	9	12
463	ODER_CZE	1.27792	1.19872	1.4269	1.4709	1.46591	1.1634	1.46917	0.661743	1.00213	1.02572	1.9968	2.55995	1.51226	2.20624	0	0	0	1	11	12
464	VJSE_ALB	0.511166	0.0864772	0.135985	0.141224	0.182639	0.877595	2.2282	10.0763	12.8385	1.46424	0.416869	0.154717	0.0564599	0.479607	2	4	0	1	5	12
465	KRKA_HRV	0.511166	0.2197	0.239318	0.197591	0.162123	0.213078	0.182035	0.339621	0.78968	0.946054	0.729649	0.311236	0.10958	0.0550219	0	4	5	0	3	12
466	DANU_BIH	4.08933	0.239077	0.319602	0.243527	0.176719	0.324806	0.275136	0.440531	0.538091	0.80281	0.717368	0.286966	0.130135	2.52339	0	2	6	2	2	12
467	DANU_HRV	3.83375	0.079132	0.0916629	0.064637	0.0625746	0.0693814	0.0650205	0.0528793	0.0654725	0.0876139	0.108164	0.0990046	0.0808646	3.10352	11	1	0	0	0	12
468	ODER_DEU	1.02233	0.107028	0.109887	0.088301	0.0809542	0.132044	0.254167	0.190757	0.165757	0.247956	0.23251	0.256884	0.189366	0.892169	2	6	4	0	0	12
469	STUM_MFD	0.255583	0.0430437	0.140807	0.276335	0.205503	0.602571	0.988984	1.98566	4.4604	2.39912	0.277179	0.226659	0.0286525	0.104494	2	1	4	1	4	12
470	GUDN_ESP	5.62283	1.74079	1.90038	3.10229	1.4586	1.33544	3.15686	21.4011	27.6137	10.8024	2.33086	1.6878	0.982903	1.48104	0	0	0	0	12	12
471	POXX_ITA	7.92308	1.02559	1.16921	1.33433	0.793649	0.6088	0.728038	1.7093	2.73159	1.25509	1.61846	0.541887	0.493351	16.4725	0	0	0	3	9	12
472	RHIN_CHE	3.57816	0.381955	0.420474	0.346279	0.23914	0.259903	0.355267	0.281139	0.310265	0.286458	0.389413	0.396947	0.450161	6.3499	0	0	10	2	0	12
473	RHIN_DEU	13.2903	0.760638	0.787352	0.620213	0.592213	0.90439	1.0417	1.09352	1.08878	1.06388	1.03931	1.2056	1.04898	35.3935	0	0	0	2	10	12
474	RHIN_FRA	2.81142	0.571717	0.569991	0.517496	0.521628	0.943317	1.18043	1.80156	1.35572	1.29722	1.09812	1.0813	0.819598	4.12503	0	0	0	4	8	12
475	RHON_FRA	9.96774	0.317875	0.422388	0.458122	0.296074	0.289876	0.367642	0.656875	0.72604	0.379634	0.363462	0.255458	0.254529	9.54095	0	0	8	3	1	12
476	CHIC_ARG	0.255583	0.0759019	0.075832	0.118458	0.112226	0.111629	0.10673	0.101608	0.0913946	0.0973626	0.109829	0.100248	0.101756	0.00440596	4	8	0	0	0	12
477	STUM_SRB	0.255583	3.29535	3.27977	1.5711	1.41619	1.63384	1.62043	1.53316	2.10748	1.09524	2.23204	1.55766	1.15474	0.0982314	0	0	0	0	12	12
478	DANU_DEU	6.90075	0.594544	0.622329	0.504916	0.370818	0.434983	0.499514	0.391058	0.443398	0.641246	0.795018	0.854879	0.838217	9.54207	0	0	2	7	3	12
479	MRSA_GRC	0.255583	0.10816	0.187797	0.228543	0.109351	0.294017	0.245252	0.611749	1.44918	0.34845	0.51953	0.424134	0.247169	0.0907501	0	3	5	3	1	12
480	STUM_GRC	0.76675	0.288597	0.325975	0.362222	0.219822	0.450784	0.843299	1.70578	3.75034	1.03717	0.709741	0.663932	0.267118	0.299529	0	0	5	2	5	12
481	TAGU_ESP	5.62283	0.595218	0.621451	0.913016	0.554211	0.549519	0.941604	3.86231	6.57711	3.39688	1.02201	0.765115	0.478777	7.59165	0	0	0	5	7	12
482	VJSE_GRC	0.255583	0.0129979	0.0173196	0.0292888	0.0369331	0.176097	0.44093	1.85485	2.66075	0.414679	0.132946	0.0443704	0.00947666	0.0240009	6	2	0	2	2	12
483	DANU_AUT	9.71216	0.180325	0.19385	0.151244	0.13612	0.171069	0.187173	0.142776	0.176145	0.225833	0.276876	0.260012	0.241714	8.31695	0	8	4	0	0	12
484	DANU_CZE	2.30025	0.943265	1.02349	0.754254	0.892147	0.832793	1.09806	0.896403	1.18408	1.37474	1.93662	1.78139	1.63259	2.40486	0	0	0	0	12	12
485	ELBE_DEU	10.4789	0.603384	0.762255	0.558092	0.563962	1.12739	1.12502	1.02664	1.11922	1.49105	1.03303	1.19766	1.05314	14.18	0	0	0	3	9	12
486	DANU_ITA	0.255583	0.0751335	0.171967	0.259054	0.11183	0.0238481	0.0175289	0.0168088	0.0241475	0.0266662	0.0419417	0.0392066	0.0726527	0.0228313	9	2	1	0	0	12
487	BRTA_LTU	0.255583	0.135617	0.132981	0.127701	0.156534	0.301945	1.14227	4.20628	1.37748	3.51356	0.678953	0.19612	0.125352	0.0367743	0	6	1	1	4	12
488	MRSA_TUR	1.5335	0.079132	0.176668	0.266184	0.219182	0.508104	0.567244	1.80954	4.58123	1.0528	0.676463	0.463308	0.252301	0.708203	1	1	3	4	3	12
489	ODER_POL	13.2903	0.563103	0.569862	0.467454	0.435313	0.804879	1.70781	1.36046	1.09092	1.37405	1.32702	1.23378	0.95645	11.5327	0	0	0	4	8	12
490	CULL_CHL	0.255583	0.407021	0.428828	0.416582	0.405788	0.404305	0.408679	0.667784	0.788149	0.745095	0.683661	0.603687	0.536506	0.00161551	0	0	0	10	2	12
491	LAVA_POL	1.5335	1.05081	0.917423	0.697236	0.90189	1.32222	2.91402	2.94032	1.93736	6.44322	2.21315	1.8903	1.46969	0.515147	0	0	0	1	11	12
492	DANU_POL	0.255583	0.039943	0.0422033	0.0447086	0.0412208	0.044929	0.0651139	0.0314475	0.0287899	0.0355405	0.0330126	0.0414416	0.0416772	0.0575539	12	0	0	0	0	12
493	LAVA_RUS	1.02233	0.387965	0.324177	0.251477	0.331534	0.600728	1.84606	1.92101	1.17705	4.47713	1.61849	1.46583	0.787959	0.382488	0	0	4	1	7	12
494	HLMD_AFG	29.1365	0.121038	0.267537	1.88246	2.26819	3.41099	8.78948	8.30266	6.60931	7.06385	3.04737	1.39415	1.09801	5.8679	0	1	1	0	10	12
495	TIJU_MEX	0.511166	3.93407	11.0864	22.5779	38.2829	37.8749	41.2149	117.416	117.738	134.678	108.859	45.6721	16.3705	0.708762	0	0	0	0	12	12
496	VSTL_POL	21.469	0.794538	0.710746	0.524766	0.582538	0.703739	1.31741	0.782267	0.910137	0.857942	0.867527	1.02624	0.851797	21.8266	0	0	0	2	10	12
497	VSTL_SVK	0.255583	0.394144	0.33123	0.174052	0.0791585	0.13122	0.233016	0.131167	0.199805	0.239886	0.187166	0.326734	0.207972	0.25181	1	5	6	0	0	12
498	JORD_EGY	0.255583	55.5753	16.1287	15.2536	19.3402	11.2105	65.1297	2.24166e+06	3161025	2.64692e+06	356.339	34.6931	20.3103	0.00348263	0	0	0	0	12	12
499	SENO_ARG	0.255583	0.0608598	0.0439053	0.0346881	0.0281256	0.0213329	0.0161698	0.0164666	0.0147774	0.0141613	0.0262793	0.0485723	0.0291845	0.00271638	12	0	0	0	0	12
500	KURA_ARM	3.067	0.894737	0.934038	0.326487	0.31695	0.259174	0.380617	1.01447	1.53848	0.595039	0.524446	0.637471	0.842735	2.84399	0	0	4	3	5	12
501	LGPS_KEN/SSD	0.511166	0.0444689	0.0321228	0.0154959	0.00951079	0.0277405	0.0128768	0.0087279	0.017791	0.0151302	0.00849022	0.00830968	0.0319678	0.0569777	12	0	0	0	0	12
502	NILE_SDN/SSD	0.76675	0.0298516	0.0343971	0.0390124	0.0401988	0.0388702	0.0337771	0.0174284	0.00857932	0.00882645	0.0167653	0.0314942	0.0310641	0.103636	12	0	0	0	0	12
503	OYPK_BRA	1.5335	0.000659138	0.000164921	0.000177706	0.000197056	0.000192148	0.00019723	0.000269448	0.000583381	0.000616393	0.000733428	0.000728155	0.000486526	0.0185396	12	0	0	0	0	12
504	DANU_BGR	5.62283	0.1638	0.192635	0.138371	0.131929	0.151066	0.145052	0.138371	0.199418	0.21895	0.266528	0.21362	0.140574	3.74126	0	9	3	0	0	12
505	MIUS_RUS	0.255583	0.0905348	0.0755048	0.0377126	0.0418007	0.0641921	0.224323	0.107315	7.44969	0.099878	0.184902	0.0982671	0.857868	0.0418812	7	2	1	0	2	12
506	PTIA_COL	1.78908	0.0187593	0.0222384	0.0253708	0.016835	0.0179434	0.0173713	0.0211661	0.0184896	0.0313293	0.0199849	0.0232632	0.0281335	1.26702	12	0	0	0	0	12
507	TANO_CIV	0.255583	0.206794	0.256569	0.207492	0.175118	0.0174021	0.00591846	0.0389496	0.167622	0.0433298	0.00785526	0.0269644	0.170079	0.239711	6	3	3	0	0	12
508	SKAG_CAN	0.255583	0.0308618	0.0350098	0.0301486	0.0210402	0.00898965	0.027962	0.044411	0.0239074	0.0412071	0.0239833	0.0172761	0.0307149	0.00624541	12	0	0	0	0	12
509	OULU_FIN	4.34491	0.0786028	0.0835708	0.0983506	0.102672	0.0500086	0.0542172	0.0582723	0.0674384	0.0709914	0.0698154	0.0483842	0.0470616	0.156854	11	1	0	0	0	12
510	NILE_EGY/SDN	0.76675	0.00702553	0.00724436	0.00801935	0.00897472	0.00982029	0.0106295	0.0111506	0.0116548	0.011329	0.00967157	0.00831455	0.00792397	0.0133709	12	0	0	0	0	12
511	GRON_FRA	6.38958	0.308427	0.541036	0.396677	0.233761	0.259039	0.328101	1.15941	1.82952	1.34115	0.878474	0.237953	0.260006	3.55218	0	0	7	1	4	12
512	MPUT_MOZ	0.255583	0.023636	0.0686502	0.0362045	0.0270344	0.0340252	0.0336002	0.0563843	0.0972915	0.0949706	0.0956318	0.0599629	0.049607	0.0593159	12	0	0	0	0	12
513	KEMI_FIN	10.7345	0.100397	0.125086	0.138442	0.141453	0.0540292	0.0410051	0.0482295	0.0569224	0.0590139	0.0616916	0.0598074	0.0705678	0.1267	8	4	0	0	0	12
514	NGER_MRT	0.255583	310.63	1211.77	2850.57	26.7234	1.78443	0.21062	0.0555331	0.0224579	0.0719064	1.06338	18.3693	105.493	0.0411516	3	0	1	0	8	12
515	DIGL_IDN	1.78908	0.000202954	0.000205819	0.000111016	0.000155667	0.00012442	0.00016118	0.000138199	0.000148983	0.000133353	0.000138544	0.000149255	8.93945e-05	0.0609003	12	0	0	0	0	12
516	CHUY_URY	0.255583	3.62641	1.65271	1.06869	1.4474	0.283312	0.065832	0.140517	0.143426	0.23427	1.49167	4.02983	1.45722	0.0037537	1	2	2	0	7	12
517	COMA_CHL	0.255583	0.00788925	0.0067803	0.00563194	0.000607684	5.09613e-05	5.95137e-05	5.1841e-05	6.34738e-05	9.10462e-05	0.000501188	0.00119828	0.00527841	0.00486224	12	0	0	0	0	12
518	EBRO_AND	0.255583	0.31648	0.468597	0.203677	0.241522	0.201468	0.191354	0.359087	0.441219	0.426376	0.382596	0.167386	0.289934	0.100261	0	2	7	3	0	12
519	ELNK_RUS	0.255583	0.367299	0.31344	0.162987	0.185079	0.339212	0.995813	0.548436	12.1364	0.625599	0.793754	0.49157	2.68738	0.0599014	0	2	3	3	4	12
520	GASH_SDN	0.255583	0.0522313	0.0603564	0.0712349	0.050375	0.0455379	0.0342131	0.0127786	0.0102512	0.0164373	0.0414411	0.0413683	0.0512883	0.451389	12	0	0	0	0	12
521	ICMT_SWZ	0.255583	0.0400081	0.065268	0.0537134	0.0623796	0.0943172	0.144483	0.258045	0.320283	0.294337	0.179504	0.0943117	0.0620655	0.30482	7	2	3	0	0	12
522	KMOE_GHA	0.255583	0.376655	0.423438	0.197212	0.0672361	0.0311577	0.0248997	0.0426358	0.028154	0.0188291	0.0153316	0.101595	0.163373	0.303271	7	3	1	1	0	12
523	LIMA_ESP	0.255583	0.0134762	0.0140533	0.0160539	0.0101518	0.0118458	0.0265199	0.0554691	0.0594944	0.0340326	0.0281872	0.0189929	0.0116525	0.123921	12	0	0	0	0	12
524	LKTC_CHL	0.255583	0.0501624	0.0233963	0.0181128	0.018769	0.0198485	0.0199417	0.0249022	0.0419766	0.314585	1.16013	46.1858	0.670218	0.00117844	8	0	1	1	2	12
525	LOFF_GIN	0.255583	0.00118363	0.00130885	0.00108571	0.000796677	0.000533891	0.000244335	0.000137993	0.000127323	0.000195089	0.000303586	0.000606532	0.00102178	0.0803093	12	0	0	0	0	12
526	MARO_PNG	0.255583	0.000202144	0.000195932	4.3578e-05	7.36388e-05	0.000121583	0.000204095	0.000352206	0.000738181	0.0005406	0.000220789	0.000259196	9.1315e-05	0.00551772	12	0	0	0	0	12
527	MINO_PRT	0.255583	0.0611616	0.0662102	0.0747175	0.0453197	0.0504759	0.0848821	0.13513	0.145207	0.13191	0.120848	0.0874438	0.0519163	0.710999	8	4	0	0	0	12
528	OGOO_GNQ	0.255583	0.00445688	0.00756382	0.00284364	0.0021698	0.00137325	0.00562755	0.00936392	0.00610976	0.00360263	0.00349656	0.00635583	0.0070581	0.0738417	12	0	0	0	0	12
529	PAZX_GTM	0.255583	0.341712	0.360557	0.406108	0.32999	0.315297	0.0705949	0.0516473	0.0793682	0.0642132	0.0875461	0.27957	0.301167	0.522569	5	0	6	1	0	12
530	DRIN_SRB	0.255583	0.238244	0.268232	0.084989	0.0838803	0.206118	0.440274	0.479185	1.01037	0.499233	0.273474	0.173464	0.0600685	0.210204	3	1	4	3	1	12
531	PKCN_MMR	0.511166	0.0799834	0.0816892	0.0794276	0.0846318	0.0179717	0.0216841	0.0231131	0.0211171	0.0172269	0.0169387	0.0194484	0.0548626	0.292434	12	0	0	0	0	12
532	SJAF_GIN	0.255583	0.00283832	0.00306505	0.00303045	0.00287866	0.00177061	0.00103126	0.000423385	0.000560461	0.000668498	0.00100724	0.00221886	0.00263468	0.0994763	12	0	0	0	0	12
533	SRTU_GTM	0.255583	0.0015905	0.00274273	0.00337327	0.00437242	0.00226272	0.00117671	0.00049368	0.00109271	0.000636012	0.000606345	0.00135135	0.00152916	0.0723852	12	0	0	0	0	12
534	TAFN_MAR	0.255583	0.0601385	0.0568793	0.126962	0.150149	0.104323	0.364041	0.760373	0.80453	0.168435	0.0367858	0.0352005	0.0176039	0.0259087	5	4	1	0	2	12
535	TAKU_USA	0.255583	6.51119e-06	8.67657e-06	1.03677e-05	6.60087e-06	1.36303e-06	3.15753e-06	3.25447e-06	4.15818e-06	2.49253e-06	1.98587e-06	3.76851e-06	5.1452e-06	7.8346e-06	12	0	0	0	0	12
536	TUMB_PER	0.255583	0.77692	0.134968	0.171582	0.228164	0.827787	2.07256	4.53433	5.33958	5.07325	2.99969	2.62377	2.1531	0.167464	0	2	1	0	9	12
537	VAGR_PNG	0.255583	0.00134057	0.000536784	0.000765489	0.00127084	0.0013478	0.0020484	0.00138942	0.00454734	0.00530318	0.00535269	0.00533097	0.00517551	0.00989207	12	0	0	0	0	12
538	VLKA_BGR	0.511166	3.14006	5.3884	5.69661	6.56193	5.98705	5.59024	6.74008	15.2508	3.91792	12.9249	8.17321	6.99462	0.109208	0	0	0	0	12	12
539	WHIT_USA	0.255583	3.84859e-06	5.57051e-06	7.11642e-06	3.83035e-06	8.99766e-07	1.50331e-06	2.57281e-06	2.57096e-06	1.39296e-06	9.63384e-07	1.91957e-06	2.65149e-06	1.93784e-06	12	0	0	0	0	12
540	ZAPL_CHL	0.255583	0.00141469	0.000986278	0.000604541	0.000257256	0.000190074	0.000165519	0.000161318	0.00016931	0.000181524	0.00020045	0.000328136	0.00152237	0.0010419	12	0	0	0	0	12
541	AKPA_NGA	0.255583	0.0136024	0.0169872	0.0106384	0.00321187	0.00832994	0.00340797	0.00863981	0.00290792	0.00250506	0.00329416	0.00885475	0.00714659	0.0828946	12	0	0	0	0	12
542	ALSK_USA	0.511166	4.9694e-06	4.96204e-06	5.79177e-06	4.4159e-06	1.50996e-06	2.04124e-06	2.78006e-06	3.59348e-06	2.52582e-06	1.98425e-06	3.10849e-06	3.63283e-06	2.16642e-07	12	0	0	0	0	12
543	AMCR_VEN	0.255583	9.58484e-05	0.000132062	0.000181314	0.00022241	0.000167428	8.3655e-05	0.000111402	0.000102331	0.000161816	0.000117149	0.000104053	0.000135591	0.00308491	12	0	0	0	0	12
544	MPUT_ZAF	1.27792	0.0892031	0.162241	0.115502	0.209694	0.248309	0.576696	0.831642	1.01133	0.956253	0.477013	0.236012	0.170385	0.499902	1	3	3	2	3	12
545	AWSH_DJI	1.27792	0.0530192	0.0722674	0.0888828	0.0796061	0.0436023	0.10639	0.0941773	0.10316	0.111277	0.101025	0.0879292	0.0704893	0.392644	8	4	0	0	0	12
546	BLZE_GTM	0.255583	0.00125105	0.00266362	0.00373776	0.00404581	0.00251324	0.000197936	0.000214384	0.000492585	0.000155579	6.36781e-05	0.000252996	0.00182793	0.0386233	12	0	0	0	0	12
547	CDLR_GTM	0.511166	0.000228577	0.000300549	0.000439305	0.000711773	0.00132649	0.000239563	0.000535663	0.000612995	5.63618e-05	1.50009e-05	8.54878e-05	0.000113173	0.0262547	12	0	0	0	0	12
548	CGNL_PAN	0.255583	0.00590082	0.00759235	0.0103667	0.00831732	0.00654742	0.00776129	0.00441143	0.00429421	0.00668262	0.0030352	0.0021572	0.00316944	0.0559802	12	0	0	0	0	12
549	CHRQ_PAN	0.255583	0.0198981	0.0214893	0.0247757	0.0264142	0.0196696	0.0231218	0.0188356	0.0186523	0.0205617	0.0122236	0.0120408	0.0170313	0.163949	12	0	0	0	0	12
550	CLKT_CAN	0.511166	0.000900784	0.00125081	0.00177866	0.00112228	8.07241e-05	5.20245e-05	0.000139893	0.000201831	0.000180943	0.00016507	0.000265069	0.000395633	8.2383e-05	12	0	0	0	0	12
551	CLKT_USA	0.511166	0.00199343	0.00229313	0.00285832	0.00161472	0.000236539	0.000301281	0.000546778	0.000678001	0.000561364	0.000502688	0.000813896	0.0010757	0.000620975	12	0	0	0	0	12
552	CRUH_GEO	0.511166	0.107685	0.133831	0.0313909	0.0328997	0.0622067	0.0876305	0.174115	0.143658	0.0807756	0.0808055	0.0506556	0.0951614	0.187191	8	4	0	0	0	12
553	CVLY_GIN	0.255583	0.0147852	0.0151973	0.0119943	0.0121518	0.00658301	0.00428273	0.00191134	0.00278245	0.00278463	0.0046759	0.0118388	0.0134897	0.337524	12	0	0	0	0	12
554	DUGV_LTU	0.511166	3.34677	2.22846	1.72938	1.42127	1.67122	2.4937	3.37455	4.39109	6.05345	4.37052	8.54879	8.99589	0.0960027	0	0	0	0	12	12
555	ERNE_GBR	0.255583	0.0173159	0.012509	0.0143352	0.0171697	0.0338027	0.130594	0.0911733	0.0435652	0.0240234	0.0241704	0.0208409	0.0209274	0.0585394	11	1	0	0	0	12
556	FRTH_USA	0.511166	0	0	0	0	0	0	0	0	0	0	0	0	5.45529e-07	12	0	0	0	0	12
557	GEBA_SEN	0.511166	0.0152758	0.0217084	0.0326791	0.0502166	0.0783622	0.144106	0.30259	0.00631276	0.00237046	0.00658991	0.00690463	0.00730688	0.263034	10	1	1	0	0	12
558	GOSR_SLV	0.255583	0.284368	0.348606	0.429691	0.421462	0.0845412	0.0662547	0.034636	0.0231263	0.0119512	0.0140171	0.0862828	0.11416	0.256558	7	1	2	2	0	12
559	GUJA_EST	0.511166	0.440133	0.43261	0.337428	0.279276	0.312406	0.492353	0.867646	1.49941	1.07614	0.87193	0.47905	0.380832	0.045208	0	0	4	4	4	12
560	HOND_BLZ	0.255583	0.018615	0.0336322	0.044173	0.159032	0.0801664	0.0112763	0.0358425	0.0410053	0.0152816	0.00736297	0.0519868	0.103776	0.0305789	10	2	0	0	0	12
561	HOND_GTM	0.511166	0.00160661	0.00267334	0.00387369	0.00731696	0.00448762	0.000627154	0.000772538	0.00137735	0.000515305	0.0002432	0.000816532	0.00170519	0.0606569	12	0	0	0	0	12
562	ISNZ_SVN	0.255583	0.0134521	0.0180105	0.0254694	0.00722471	0.00352217	0.00635233	0.00838676	0.00980163	0.0142603	0.00713263	0.00654763	0.00662447	0.0470429	12	0	0	0	0	12
563	AMUR_CHN	107.601	0.292166	0.375848	0.782962	0.720351	0.756197	1.60748	1.05418	1.13086	0.381631	0.283027	0.246387	0.2676	60.8873	0	0	6	0	6	12
564	CNCS_BOL	2.30025	0.0830166	0.0979374	0.228701	0.273443	0.469674	0.378267	0.4102	0.419357	0.557282	0.579383	1.03416	0.294336	0.0401422	2	0	4	5	1	12
565	CNGO_AGO	24.2804	0.000147819	0.000155753	0.000184323	0.000180883	0.000260782	0.000440276	0.00065856	0.000699598	0.000557954	0.000315845	0.000213404	0.000245987	4.09946	12	0	0	0	0	12
566	GANG_IND	88.1762	7.54823	7.88821	9.54195	11.8796	8.68866	1.09993	0.610082	0.583871	0.700813	1.34322	3.19797	5.15358	520.129	0	0	0	2	10	12
567	MIRA_ECU	0.511166	0.152976	0.152726	0.180151	0.138662	0.138765	0.201177	0.339323	0.240124	0.167174	0.139052	0.200712	0.220515	0.287145	0	7	5	0	0	12
568	MPUT_SWZ	1.27792	1.40021	2.8291	1.56819	1.2143	1.53608	1.5149	2.79154	4.4148	4.96858	7.50786	3.48184	2.74272	0.670561	0	0	0	0	12	12
569	NEGR_NIC	0.511166	0.420607	0.473338	0.517939	0.681391	0.347414	0.103265	0.103885	0.114845	0.046863	0.0363914	0.167691	0.221064	0.375571	2	4	2	4	0	12
570	RGSA_CHL	0.511166	0.06924	0.0719767	0.0567895	0.0329417	0.0218109	0.025104	0.0313012	0.0294645	0.027464	0.0492838	0.0713165	0.077302	0.00366283	12	0	0	0	0	12
571	SAIG_KHM	0.255583	0.380255	0.404314	0.294936	0.197175	0.11312	0.160566	0.0816836	0.0786066	0.0731254	0.119863	0.113258	0.254816	0.361427	3	5	3	1	0	12
572	TAFN_DZA	0.255583	0.362767	0.370756	0.428441	0.561849	0.639873	1.68902	2.64702	2.50993	1.10143	0.359297	0.218848	0.10138	0.424491	0	1	4	3	4	12
573	UBLZ_SWZ	0.255583	0.450153	1.41062	1.32682	0.908144	1.15359	1.4338	2.73224	4.6607	5.0021	4.88211	2.82018	0.824065	0.114007	0	0	0	1	11	12
574	UMBA_TZA	0.511166	0.631754	0.867869	0.188206	0.0504303	0.191085	0.397174	1.05159	1.04354	0.852798	0.984469	0.301735	1.42981	0.0565261	1	2	2	1	6	12
575	UTBN_GAB	0.255583	8.49616e-05	0.000188107	0.000186816	0.000144832	6.53814e-05	0.0002569	0.000322919	0.000283351	0.000133076	3.96896e-05	0.000113584	0.00021919	0.00677312	12	0	0	0	0	12
576	UTBN_GNQ	0.255583	0.00212453	0.00424518	0.00392944	0.00287211	0.00135431	0.00514231	0.00722207	0.00507514	0.00253935	0.00090068	0.0024592	0.00477377	0.0754948	12	0	0	0	0	12
							Number of months	Number of people (in millions) facing low, moderate, significant and severe water scarcity during n months per year					Number of country-basin units facing low, moderate, significant and severe water scarcity during n months per year
							per year (n)	0-0.1	0.1-0.2	0.2-0.4	0.4-0.7	>0.7	0-0.1	0.1-0.2	0.2-0.4
							0	1953.41	1934.7	1484.02	1051.17	953.45	192	339	335
							1	27.15	249.34	245.51	323.65	77.29	22	67	71
							2	59.11	122.18	148.73	734.59	128.55	12	61	42
							3	34.76	1191.97	136.51	234.65	45.89	20	36	35
							4	19.88	99.07	138.57	115.01	10.62	10	27	37
							5	79.56	53.47	182.65	116.76	28.74	16	15	18
							6	104.04	19.57	264.77	16.12	209.99	19	12	16
							7	27.54	30.82	22.52	100.29	93.63	20	6	6
							8	61.98	9.12	22.8	22.58	91.58	21	7	5
							9	28.72	3.74	42.07	0	51.2	16	1	5
							10	23.07	0	25.79	0.001	656.98	12	0	3
							11	12.3	0	5.32	2.44	58	11	0	1
							12	285.74	3.29	0	0	311.33	203	3	0
							Sum	2717.26	2717.27	2717.26	2717.26	2717.25	574	574	574
