# Supplementary material for: The Impact of Upstream Sub-Basins’ Water Use on Middle Stream and Downstream Sub-Basins’ Water Security at Country-Basin Unit Spatial Scale and Monthly Temporal Resolution
Source: Int J Environ Res Public Health. 2019 Feb 3;16(3):450. doi: 10.3390/ijerph16030450 (PMC6388158; doi:10.3390/ijerph16030450)
Supplement: Supplementary file 1 [file ijerph-16-00450-s001.zip › ijerph-430587 - supplementary -proofed/Table S3.xlsx]

## Sheet: Sheet3
			Table S3. Water Scarcity with Upstream Withdawal Minus Water Scarcity Without Upstream Withdarwal and Number of Months within the Year a Sub-basin Change Water Stress Catagory Because of Upstream Water Use
						Water Scarcity with Upstream Withdawal Minus Water Scarcity Without Upstream Withdarwal
ID	Country basin-unit	Janauary	Febuary	March	April	May	June	July	August	Septemebr	October	November	December	Population Count in Millions 2010	Number of Months within the Year a Sub-basin Change Water Stress Catagory Because of Upstream Withdrawl
1	AMZN_VEN	6.73475e-06	8.46681e-06	8.79598e-06	8.28213e-06	5.01491e-06	3.32966e-06	3.71423e-06	6.15362e-06	6.67216e-06	7.39701e-06	6.64431e-06	6.30725e-06	0.00673976	0
2	ATUI_ESH	1.40364e-05	1.49784e-05	1.46931e-05	1.53451e-05	1.57492e-05	1.61595e-05	1.69909e-05	1.7255e-05	1.77243e-05	1.60742e-05	1.31814e-05	1.22499e-05	0.00168675	0
3	CNGO_ZMB	0.00246617	0.00254201	0.00261245	0.00726807	0.0273571	0.0627132	0.0797468	0.0946749	0.0861921	0.0692258	0.0206632	0.00586497	2.49552	0
4	CRTY_SUR	4.89426e-05	4.0956e-05	4.58684e-05	5.12285e-05	2.41387e-05	1.44458e-05	3.21126e-05	4.87673e-05	5.41672e-05	5.81393e-05	5.87264e-05	4.70534e-05	0.00238441	0
5	ESQB_GUY	0.000114455	9.93128e-05	0.000133273	0.000168092	7.6886e-05	7.80783e-05	6.64231e-05	9.94673e-05	0.000135201	0.000146072	0.000144009	6.94349e-05	0.0545081	0
6	ESQB_VEN	0.00109436	0.00106796	0.00133441	0.00139754	0.000899597	0.000528018	0.000599401	0.000492297	0.000792443	0.000868407	0.000832004	0.000675373	0.140276	0
7	GAMB_SEN	0.202405	0.243453	0.210975	0.202742	0.162615	0.0772394	0.00690242	0.00464627	0.00540541	0.00676451	0.0272003	0.0495449	1.56363	2
8	LGPS_SSD	0.324573	0.378459	0.287893	0.149207	0.2523	0.143106	0.11525	0.141022	0.128317	0.0757252	0.0984483	0.256522	0.129216	5
9	MEKO_VNM	1.63271	1.95158	2.69928	2.38981	0.801275	1.61387	2.22687	0.686767	0.294379	0.323789	0.337904	0.950589	6.79349	3
10	ORAN_LSO	0.0266973	0.0324695	0.0238309	0.0269944	0.0358949	0.0381206	0.0655146	0.1227	0.166664	0.267555	0.0933162	0.042385	1.56068	3
11	ORIN_VEN	0.0190546	0.0249018	0.0305167	0.0272641	0.00857675	0.00480332	0.00398387	0.00427734	0.00524364	0.00624009	0.006547	0.00898754	8.65804	0
12	PANG_TZA	1.21745	0.667256	0.209914	0.0409778	0.229693	0.37189	0.74959	0.814177	0.979425	0.884654	0.465719	1.27753	2.90907	7
13	SKAG_USA	0.00122912	0.00144453	0.00124761	0.000978444	0.000358382	0.000785686	0.00141992	0.00115065	0.00167431	0.00114871	0.000654935	0.00113831	0.00550031	0
14	SLAW_CAN	0.432273	0.430814	0.469373	0.201977	0.188506	0.229118	0.283557	0.351916	0.40609	0.435725	0.382383	0.362464	19.1886	5
15	LPTA_PRY	0.00337998	0.00199311	0.00193937	0.00243364	0.0038966	0.00415598	0.00770266	0.00582597	0.00817495	0.005393	0.0058598	0.00877523	6.05939	0
16	ORAN_NAM	0.0149113	0.0134696	0.00812749	0.00864203	0.00935521	0.00783837	0.0104786	0.0136029	0.0171122	0.0173998	0.014596	0.0152036	0.477581	0
17	ORAN_ZAF	0.259244	0.359169	0.245261	0.354337	0.302722	0.293471	0.394828	0.559912	0.660849	0.724202	0.42099	0.425436	14.5661	3
18	SLAW_USA	0.505155	0.485274	0.527499	0.226749	0.220862	0.256764	0.335483	0.489122	0.530236	0.556777	0.463179	0.422801	19.5302	2
19	THUK_ZAF	0.138549	0.220382	0.199121	0.166553	0.379291	0.364144	0.829662	1.47827	1.19872	1.11068	0.34036	0.201824	2.27644	5
20	VOLT_TGO	0.200031	0.275707	0.270926	0.215986	0.15933	0.131518	0.0435938	0.0606111	0.0349068	0.0493703	0.0962524	0.171647	1.88314	3
21	ARAL_TKM	0.126352	0.132855	0.306838	0.371091	0.429987	1.49083	1.60855	1.89976	1.24571	0.498455	0.289951	0.253771	1.42052	5
22	ATRK_TKM	0.0356166	0.0372753	0.114673	0.130611	0.166824	0.343252	0.432707	0.525444	0.372935	0.163442	0.121114	0.0928346	0.103905	6
23	HARI_TKM	0.253975	0.715666	5.8548	9.32515	6.96714	17.5009	18.0094	21.1763	12.6234	4.52387	2.59898	2.60305	0.541568	1
24	ICMT_MOZ	0.0121262	0.0679635	0.0553346	0.0358255	0.0627621	0.0347239	0.0651506	0.159496	0.200366	0.114365	0.043451	0.0251095	0.302097	4
25	LPTA_ARG	0.0373968	0.0218196	0.0216545	0.0212552	0.0404103	0.043104	0.0829272	0.0753497	0.123461	0.0824416	0.0682627	0.103895	11.6373	3
26	LPTA_BRA	0.233093	0.153358	0.138998	0.149915	0.220006	0.283255	0.555903	0.359241	0.591851	0.283117	0.406058	0.398997	64.1181	8
27	MISS_USA	0.676839	0.468594	0.293187	0.269315	0.323202	0.458338	0.994932	1.33555	0.689129	0.595747	0.698447	0.496333	82.3935	4
28	ARAL_UZB	1.7624	1.94157	4.14314	3.73578	4.68377	15.2414	18.1745	20.6265	12.2654	4.82494	2.85084	2.67561	21.8505	0
29	LMPO_MOZ	0.00672931	0.0588414	0.0421659	0.0430564	0.0504043	0.0284239	0.0401117	0.0832562	0.107085	0.106467	0.0358047	0.0375624	0.534025	2
30	TRIM_CHN/IND/PAK	0.257154	0.254372	0.135777	0.0514197	0.0384535	0.061556	0.0571598	0.0432959	0.067325	0.0734275	0.0898868	0.0819592	0.00527659	2
31	ASIX_TUR	0.664034	0.645471	1.69603	2.89805	2.7293	11.0301	32.9035	43.2807	25.3159	6.49721	2.19131	1.22036	0.669275	1
32	ICMT_ZAF	0.101868	0.279336	0.286762	0.271005	0.482944	0.778911	1.18256	1.70387	1.73251	1.01024	0.327367	0.177548	1.89318	5
33	NELS_USA	0.264769	0.296219	0.291959	0.128974	0.194973	0.145748	0.291196	0.297319	0.196781	0.111734	0.105988	0.133028	0.677712	3
34	SCRO_USA	0.00940709	0.00985198	0.0104418	0.00558162	0.0051578	0.0103171	0.0121973	0.0110773	0.0108186	0.00889722	0.00677708	0.00610408	0.00499599	0
35	SJNA_USA	0.0264365	0.0316655	0.0397305	0.0204681	0.00691902	0.0142657	0.0175606	0.0206578	0.024502	0.0199916	0.0186897	0.0211949	0.0735504	0
36	TRIM_KGZ	0.0432973	0.0468358	0.0567241	0.308362	1.304	1.91423	1.49371	1.44886	0.796513	0.116155	0.0426639	0.0462177	0.132339	4
37	DANU_ROM	0.30332	0.357052	0.26006	0.249282	0.284212	0.282236	0.272555	0.389495	0.416315	0.509005	0.396678	0.261819	19.0396	2
38	CNCS_CHL	0.109422	0.135121	0.18558	0.188921	0.171057	0.160588	0.211316	0.330935	3.50997	900.072	-27.3072	3.23034	0.00419465	4
39	DANU_SRB	0.210582	0.254493	0.167725	0.16337	0.188037	0.174692	0.160385	0.218407	0.267383	0.331987	0.262818	0.172329	8.03114	3
40	DANU_SVK	0.0855178	0.0929058	0.0709678	0.0621726	0.0756869	0.0823656	0.0631713	0.0772867	0.100624	0.129215	0.122583	0.113839	5.09296	1
41	EBRO_ESP	0.832866	1.30394	0.909955	0.707622	0.433247	0.559148	3.21548	5.71952	2.95783	1.06332	0.320179	0.321222	3.86977	3
42	ETOS_AGO	0.0581354	0.010908	0.00476116	0.00773828	0.0127205	0.038998	0.0929305	0.114126	0.135302	0.0995473	0.0313008	0.0148941	0.60952	2
43	ETOS_NAM	0.272978	0.0177948	0.0111453	0.0529851	0.0884447	0.146449	0.279698	0.422544	0.583499	0.679989	0.0794708	0.033484	0.69746	5
44	MDJD_DZA	0.715531	0.804118	0.642289	0.791825	0.695419	1.45193	1.99204	2.56848	1.01845	0.795976	0.790275	0.58385	0.66305	5
45	RHON_CHE	0.174517	0.218051	0.193834	0.127038	0.0491061	0.0955719	0.0943386	0.114026	0.0926414	0.115732	0.0833382	0.144041	0.415946	8
46	SJUA_NIC	0.591042	0.68863	0.77827	1.05776	1.12121	0.325073	0.161772	0.160911	0.167775	0.0901068	0.222947	0.35243	2.08648	5
47	AMZN_BOL	0.00671547	0.00630252	0.00679989	0.00673191	0.0133439	0.0195415	0.0314066	0.0360308	0.0455397	0.0408658	0.041087	0.013238	7.61863	0
48	ZAMB_AGO	0.000214879	0.000140073	0.000136332	0.000223007	0.000595824	0.00145082	0.00236755	0.00382021	0.00579757	0.00763031	0.00148988	0.000552011	0.440121	0
49	LMPO_ZWE	0.0321238	0.098973	0.0600188	0.0978615	0.0968695	0.0665916	0.0939487	0.1678	0.218364	0.175049	0.126161	0.106727	1.38555	3
50	OKVG_AGO	0.00554574	0.000571124	0.000443409	0.0013328	0.00315824	0.0109218	0.0312147	0.108942	0.137802	0.0977515	0.0403518	0.015137	0.820307	2
51	OKVG_BWA	0.00485371	0.00140952	0.000976604	0.00148598	0.00346517	0.0116141	0.0294167	0.0343368	0.0388592	0.0331312	0.0154409	0.00797675	0.605428	0
52	OKVG_NAM	0.0028108	0.000799329	0.000559521	0.00101249	0.00218215	0.00738668	0.0180149	0.0248056	0.0356818	0.0257759	0.0102272	0.00480585	0.189439	0
53	OKVG_ZWE	0.0203374	0.0452209	0.0467456	0.131514	0.209321	0.437266	0.493103	0.525005	0.668258	0.703933	0.263801	0.136686	0.140125	6
54	ZAMB_NAM	0.000593812	0.000260191	0.000258507	0.000548189	0.00103616	0.00344712	0.00837354	0.0115002	0.0168958	0.0177332	0.00532575	0.00155192	0.0868357	0
55	ZAMB_ZMB	0.00633525	0.00673372	0.00641391	0.0147051	0.0465845	0.18113	0.415421	0.611296	0.585772	0.86057	0.241758	0.0332788	9.33801	5
56	ZAMB_ZWE	0.00687318	0.0068534	0.0064204	0.0110317	0.0419871	0.137713	0.400812	0.743611	1.01041	0.820279	0.198938	0.0398916	7.86819	5
57	BUZI_MOZ	0.038486	0.130634	0.069443	0.322109	0.476965	0.218874	0.451193	0.702014	0.859602	0.364596	0.276572	0.0504319	1.22045	9
58	BUZI_ZWE	0.0393743	0.283473	0.320552	0.501186	0.612765	0.389209	0.545872	0.802045	0.864506	0.519084	0.42822	0.108391	0.110063	7
59	KUNE_AGO	0.00606215	0.00234294	0.000992157	0.00258429	0.00656893	0.00784663	0.0082833	0.00968842	0.0118732	0.00924851	0.00412071	0.00224294	1.7341	0
60	KUNE_NAM	0.000334198	0.000164948	6.98931e-05	0.000171542	0.000456037	0.000587923	0.000587304	0.000625655	0.000694747	0.000525152	0.000268347	0.000160314	0.0120147	0
61	LKTC_BOL	0.0119382	0.0251821	0.0268721	0.0295285	0.045947	0.0508996	0.0800536	0.132515	0.18768	0.152859	0.177598	0.0306548	0.814525	2
62	LMPO_BWA	0.0115718	0.0312928	0.021515	0.0493555	0.0491689	0.0494249	0.0638049	0.0977797	0.118386	0.10041	0.0438467	0.0578477	0.891136	2
63	LMPO_ZAF	0.338179	0.907557	0.806456	1.17365	1.57416	2.14396	2.73471	4.70956	5.55358	4.89587	1.34651	1.06993	11.9053	1
64	ORAN_BWA	0.0427057	0.0518346	0.0516917	0.0575316	0.0515618	0.051239	0.0606022	0.0663564	0.0733809	0.0777635	0.0657918	0.0670116	0.205024	0
65	SABI_MOZ	0.00154488	0.00855482	0.00817754	0.0104355	0.0127618	0.00943916	0.0138035	0.0194152	0.0209304	0.013566	0.00978713	0.00400199	0.136574	0
66	SABI_ZWE	0.170222	1.22869	0.902519	1.50452	1.79091	1.14345	1.58995	2.28522	2.44515	1.67282	1.32792	0.325713	2.43157	2
67	ZAMB_BWA	7.13346e-05	2.57014e-05	2.4453e-05	3.78683e-05	9.60543e-05	0.000318292	0.000746333	0.000883324	0.00100747	0.000831369	0.000420011	0.000204949	0.0221689	0
68	PUNG_MOZ	0.00337983	0.00934099	0.01104	0.015198	0.0310329	0.0262352	0.0311943	0.0359217	0.0421293	0.0302091	0.0209934	0.00365542	1.04706	0
69	BANN_IRL	0.0803618	0.0599415	0.0634847	0.0768991	0.139775	0.376032	0.331619	0.149775	0.0929884	0.0982367	0.093205	0.0936321	0.117866	4
70	GSCR_GIN	0.0467331	0.0561943	0.0441432	0.0333276	0.0140936	0.00522032	0.00265559	0.00195199	0.00273649	0.00246865	0.0106138	0.0181187	0.342708	0
71	LKCH_CAF	0.0021036	0.00240384	0.00221839	0.00192241	0.00168634	0.00153909	0.000450412	0.000581818	0.000679595	0.00114722	0.0018625	0.00188772	1.3312	0
72	LKCH_CMR	0.0130191	0.057704	0.0704315	0.0345718	0.0269333	0.0258997	0.00211187	0.00045713	0.000746511	0.00164751	0.00693515	0.00669756	2.67125	0
73	LKCH_TCD	0.0304314	0.0470874	0.0666382	0.0380645	0.028487	0.0264658	0.0041495	0.00162749	0.00186855	0.00410678	0.0141722	0.0188371	9.99856	0
74	LPTA_BOL	0.0407137	0.0736987	0.0896593	0.0728378	0.243543	0.236436	0.299878	0.349074	0.483979	0.666273	0.373289	0.116365	1.13626	4
75	MRNI_GUF	2.7017e-06	1.6579e-06	1.95257e-06	2.76962e-06	1.46009e-06	1.79213e-06	2.32356e-06	3.00876e-06	3.1544e-06	3.24395e-06	3.15443e-06	2.81335e-06	0.0249973	0
76	MRNI_SUR	0.000129656	6.55434e-05	7.86959e-05	0.000128982	5.64023e-05	7.27891e-05	0.000100019	0.000142854	0.000149154	0.000152898	0.000150043	0.000134841	0.0318643	0
77	NGER_TCD	0.00184778	0.00214499	0.00231867	0.00221236	0.00179061	0.00104381	0.000534471	0.000296795	0.000327343	0.00026569	0.00134629	0.00140325	1.11247	0
78	SANA_CMR	0.0120817	0.0134998	0.0117067	0.0057915	0.00630372	0.00481751	0.00619621	0.00381313	0.00314433	0.00324041	0.010512	0.00950117	3.84536	0
79	DRAX_DZA	0.0342709	0.0363737	0.036122	0.034882	0.0360023	0.0377064	0.0402412	0.0409847	0.0404838	0.0355643	0.0263395	0.02285	0.00198115	0
80	GAMB_GMB	0.0612705	0.0722636	0.0564869	0.00385892	0.00281625	0.0294042	0.00325303	0.00181595	0.00208104	0.0027953	0.0127263	0.0259404	0.212897	0
81	GUIR_DZA	0.106493	0.0906607	0.121449	0.138302	0.120156	0.173695	0.222561	0.220897	0.135853	0.0340901	0.0415009	0.0364409	0.279177	5
82	GUIR_MAR	0.0869806	0.0504876	0.0965945	0.176063	0.173797	0.356462	0.545651	0.567953	0.115214	0.00634668	0.0149988	0.012238	0.0681032	5
83	LKCH_DZA	0.0761026	0.0776094	0.0795418	0.0819725	0.0837458	0.0845947	0.0838978	0.0844292	0.0832178	0.082438	0.0815089	0.0811797	0.0164311	0
84	NGER_DZA	0.0128152	0.0129567	0.0132185	0.0136298	0.0140244	0.0143319	0.0144275	0.0145315	0.0143527	0.0136532	0.0130999	0.0128105	0.0864259	0
85	NGER_NER	0.280712	0.354634	0.324984	0.32064	0.222311	0.16382	0.022018	0.0122724	0.0104039	0.0728924	0.138597	0.254959	12.5852	4
86	NILE_ERI	0.00823961	0.00981305	0.0113747	0.0104072	0.00965433	0.00640738	0.00174697	0.00154795	0.00323282	0.00800933	0.00737793	0.00832859	0.19959	0
87	SENG_MRT	0.190893	0.245066	0.264569	0.311804	0.294759	0.278286	0.122704	0.0456955	0.0268675	0.0810117	0.166736	0.182938	1.67726	4
88	SENG_SEN	0.20195	0.217238	0.210978	0.259392	0.244506	0.269911	0.154365	0.074878	0.0442586	0.0875843	0.138743	0.177781	1.90883	3
89	ZAMB_MOZ	0.000276371	0.000312724	0.000326125	0.000739681	0.00228984	0.00427898	0.00704605	0.0101822	0.0121011	0.0107911	0.00644566	0.00152905	3.10694	0
90	AMZN_PER	0.01859	0.0145176	0.0143218	0.0219709	0.0250521	0.0355091	0.0356076	0.0612589	0.0639795	0.0483456	0.0293857	0.0516984	9.04126	0
91	CNGO_ZAR	0.000801974	0.000809793	0.000837298	0.00104821	0.00151519	0.00174991	0.0018767	0.00188738	0.00153935	0.00139053	0.00114411	0.00126086	63.6904	0
92	LKTC_PER	0.0103623	0.013185	0.0229828	0.0575631	0.0741488	0.0985684	0.112584	0.147238	0.180117	0.127416	0.110411	0.074502	1.02814	2
93	RVMA_MOZ	0.000803083	0.000591218	0.00128223	0.00222005	0.00353706	0.00502394	0.00668433	0.00695997	0.00852147	0.00832148	0.00526632	0.00213353	1.70165	0
94	RVMA_TZA	0.000182008	0.000117827	0.000208803	0.000525724	0.00104529	0.00145371	0.00166842	0.00148196	0.00174948	0.00176731	0.00141215	0.000570297	0.721383	0
95	ZAMB_MWI	0.0233802	0.0303113	0.0349466	0.0584728	0.122016	0.16393	0.209954	0.262276	0.32264	0.347839	0.238959	0.0890328	10.2768	3
96	ZAMB_TZA	0.00912516	0.00872211	0.00746709	0.00534764	0.0112176	0.0192528	0.0255295	0.0268453	0.0360694	0.0394471	0.0229267	0.0127796	1.15355	0
97	PANG_KEN	0.116605	0.122891	0.0811061	0.0179072	0.0871693	0.134227	0.153896	0.153233	0.136344	0.13656	0.0883752	0.142338	0.116745	4
98	STKN_CAN	0.00487776	0.00616904	0.00747357	0.00507029	0.00095773	0.00148849	0.00122243	0.00197861	0.00265408	0.00183428	0.00284925	0.00401434	0.00100076	0
99	AMZN_ECU	0.159023	0.0991991	0.0708883	0.0705789	0.0767868	0.0639979	0.0978227	0.149283	0.0684588	0.077845	0.0816427	0.118231	3.0306	4
100	CHIR_PER	1.35155	0.298878	0.223661	0.652415	1.0799	1.9388	2.75113	3.25692	3.63818	2.14595	1.91476	1.79448	0.4329	3
101	CLNG_ZAR	0.00724071	0.00993535	0.00990129	0.00433342	0.00875327	0.0314338	0.0753888	0.0755899	0.0284945	0.00749453	0.00436173	0.0038058	0.76317	0
102	JORD_ISR	0.423738	0.364407	1.2433	2.47204	4.66134	8.52491	9.64339	7.09144	5.35995	3.41375	2.56146	1.36503	3.39248	2
103	JORD_JOR	0.119716	0.130605	0.3047	0.743656	2.9936	4.59556	4.9047	3.78721	3.02346	1.01527	0.700627	0.289755	3.38597	3
104	JORD_PAL	0.0614978	0.0891227	0.734531	0.974146	1.36355	2.14364	2.33523	1.9947	1.2238	0.563151	0.64761	0.24715	1.97417	3
105	JORD_SYR	0.455599	0.660115	2.94361	4.7863	3.85807	7.26449	8.45405	7.88408	5.37618	3.08669	2.15227	1.64764	2.84012	1
106	ATRK_IRN	1.59346	1.53682	2.28651	2.35323	3.04066	5.03469	6.56902	6.84407	4.76565	3.68942	3.23908	2.97663	1.83934	0
107	CHIR_ECU	1.35999	0.328516	0.433282	0.643891	0.796743	1.65693	2.97378	3.67375	3.32971	1.32477	1.41713	1.19209	0.386378	3
108	TUMB_ECU	0.534138	0.130596	0.166283	0.229385	0.677943	1.62973	4.26155	4.52093	3.69324	1.77339	1.72523	1.08549	0.111127	4
109	HARI_AFG	0.051104	0.188688	2.08394	5.49155	5.92153	17.4356	17.5747	16.9975	10.8062	3.98989	1.38725	0.704009	1.32925	2
110	HIMR_IRN	0.232753	0.823787	1.81914	2.20889	3.80115	6.13626	9.17038	8.08896	3.92215	3.6351	1.29609	1.32636	0.427275	1
111	HIMR_PAK	0.0612983	0.108355	0.248334	0.329353	0.205988	0.238455	0.466909	0.324688	0.493468	0.26974	0.155419	0.155429	0.51379	7
112	HLMD_IRN	0.0101988	0.0141883	0.031069	0.0267418	0.066177	0.0930392	0.135134	0.0909058	0.0635082	0.0553857	0.0293126	0.020279	0.684296	2
113	KOWL_AFG	0.00227535	0.0875669	0.406235	0.495053	0.686592	1.19877	0.9373	0.957744	0.802592	0.324519	0.174777	0.0754996	0.0900868	5
114	MRGB_AFG	0.118523	0.320963	1.11228	3.8866	4.63182	16.0665	16.4871	18.7267	15.0821	4.89827	1.10607	0.602034	0.776027	3
115	ORAL_KAZ	0.84502	0.878202	0.147758	0.0625835	0.201127	0.633079	0.906166	3.88443	0.533845	0.411694	0.405061	0.717214	0.941954	7
116	ORAL_RUS	7.03586	7.82519	0.81512	0.228014	0.451476	1.03718	1.42431	3.62596	1.22709	1.83559	2.88713	7.94018	2.46768	3
117	TRIM_CHN	0.303122	0.496274	5.44751	3.0034	7.91	12.2264	12.386	11.2048	3.12791	1.41302	1.49037	1.04582	10.3824	2
118	CNGO_TZA	0.0129484	0.0133845	0.0111265	0.0125565	0.0747508	0.0810004	0.156696	0.139864	0.134158	0.0616491	0.0200702	0.0270136	6.25773	2
119	NILE_BDI	0.0302682	0.0277619	0.0218915	0.0374444	0.0498849	0.031185	0.152867	0.118513	0.0626774	0.0438672	0.0275516	0.0532308	5.04395	2
120	NILE_RWA	0.144306	0.209724	0.107034	0.185231	0.218047	0.147932	0.526468	0.30409	0.245392	0.149843	0.154309	0.215443	6.56006	8
121	NILE_TZA	0.00888548	0.00971482	0.00905217	0.00806876	0.00868999	0.0093843	0.010177	0.011098	0.0109192	0.00987631	0.00904329	0.00916845	8.99065	0
122	NYGA_COG	0.000200474	0.000132941	0.00023668	0.000163752	0.000183042	0.000206996	0.000195056	0.000199495	0.00021642	0.000229525	0.000121839	0.000151898	0.00912855	0
123	NYGA_GAB	8.42633e-05	6.00692e-05	0.000104408	9.65421e-05	9.64598e-05	0.000232071	0.000253824	0.000272984	0.000320934	5.58618e-05	6.0728e-05	6.22003e-05	0.0535238	0
124	OGOO_COG	0.000363605	0.000237479	0.000522679	0.000238491	0.000137278	0.000379963	0.000639193	0.000544787	0.000248297	0.000159487	0.000138434	0.000257492	0.124637	0
125	OGOO_GAB	0.000330561	0.000415395	0.000375873	0.000229638	0.000205007	0.000686466	0.000832806	0.000520303	0.000242056	7.54498e-05	9.31388e-05	0.000364446	0.873592	0
126	CNGO_BDI	0.0573143	0.070206	0.0608848	0.106809	0.189504	0.0996362	0.375893	0.337703	0.203321	0.121009	0.0658467	0.136719	4.11373	6
127	CNGO_COG	4.90753e-06	5.12555e-06	5.29581e-06	6.84548e-06	9.57401e-06	1.07766e-05	1.08921e-05	1.06765e-05	9.06718e-06	8.62814e-06	7.29929e-06	8.01998e-06	0.820126	0
128	CNGO_RWA	0.0273908	0.0378862	0.022006	0.0395413	0.0407076	0.0352619	0.0720678	0.0799416	0.0479893	0.0323495	0.0267394	0.0304363	2.15421	0
129	MIRA_COL	0.00243999	0.00306617	0.00355903	0.00245851	0.00259583	0.00243251	0.00268378	0.00226809	0.00378804	0.00282501	0.00354855	0.00424717	0.34792	0
130	NILE_UGA	0.0135572	0.0113799	0.00872206	0.00956518	0.0106754	0.0110836	0.0111917	0.00880978	0.00762028	0.00600513	0.00815948	0.0144054	30.4982	0
131	CRTY_GUY	8.9512e-05	9.03875e-05	9.51946e-05	9.8473e-05	5.30982e-05	2.6109e-05	7.06378e-05	7.77272e-05	0.000101732	0.000106986	0.00010551	7.66155e-05	0.00215721	0
132	AMZN_COL	0.00251623	0.00307257	0.00324082	0.00309293	0.00200949	0.00134714	0.00169161	0.00272738	0.00243657	0.00261304	0.00243486	0.00332027	1.54035	0
133	BENT_CMR	0.0117174	0.0119603	0.00627237	0.00314923	0.00212847	0.00421948	0.010684	0.00609376	0.00345089	0.00464688	0.0111243	0.0115148	0.214241	0
134	BENT_GAB	0.000964178	0.00102982	0.000728024	0.000403823	0.000223688	0.000441919	0.000847452	0.000633203	0.000427104	0.000737775	0.000942768	0.000946019	0.105163	0
135	BENT_GNQ	0.00793724	0.0116562	0.00715949	0.00376586	0.00224928	0.00413471	0.0097222	0.0059086	0.00347996	0.00364012	0.00920937	0.0110783	0.554134	0
136	LGPS_UGA	0.0757779	0.0812084	0.0702808	0.0614985	0.0632676	0.0442317	0.0368658	0.0431335	0.0409428	0.0266748	0.0345459	0.067043	0.169084	0
137	MBEX_GAB	0.0002007	0.00043651	0.000301723	0.000236926	0.000119817	0.000464324	0.000669167	0.000558952	0.000303309	0.000150072	0.000349648	0.000527612	0.0134756	0
138	MBEX_GNQ	0.00442499	0.00895901	0.00556604	0.00411459	0.00218696	0.00880887	0.0138347	0.0106557	0.00563812	0.00309896	0.00682067	0.010167	0.0621191	0
139	CTTB_COL	0.142257	0.217098	0.222801	0.160376	0.110983	0.218111	0.190486	0.154099	0.132679	0.066703	0.0401643	0.0629168	0.763514	5
140	CTTB_VEN	0.0124783	0.020747	0.0305633	0.0246663	0.0105741	0.016054	0.0123817	0.00927223	0.0088046	0.00475343	0.00336831	0.00478392	0.596722	0
141	ELBE_CZE	0.636589	0.618918	0.459441	0.482333	0.650122	0.695553	0.646439	0.758084	1.10857	0.815045	0.977942	0.938002	6.86684	1
142	MDJD_TUN	0.0546711	0.108121	0.0819475	0.158208	0.284137	1.30965	1.90419	1.65749	0.444857	0.190976	0.164691	0.0804647	1.05603	8
143	MRSA_BGR	4.82149	7.03612	7.95009	3.7272	7.57033	5.66786	8.76706	17.1324	8.85374	16.3455	16.0021	9.08398	2.386	0
144	NSTO_BGR	0.911747	0.886511	0.815476	0.451985	0.685654	0.947453	1.45741	2.82118	2.33811	2.47227	2.56878	1.68174	0.107606	2
145	OGOO_CMR	0.000192117	0.000212302	0.000210053	0.000155109	7.97062e-05	0.000132235	0.000172374	0.000161637	0.000147371	0.000170501	0.000189886	0.000187639	0.0330736	0
146	OYPK_GUF	6.35447e-06	1.61898e-06	1.78965e-06	2.26649e-06	1.74589e-06	1.95223e-06	2.47057e-06	5.79954e-06	6.21282e-06	7.56857e-06	7.41323e-06	4.9493e-06	0.00159062	0
147	STUM_BGR	2.16265	1.8919	1.7934	1.14663	1.59679	1.80623	2.20119	4.26226	3.19779	3.68628	4.13507	1.8903	0.406085	0
148	ORIN_BRA	1.29242e-05	1.33687e-05	1.40774e-05	1.34752e-05	1.1294e-05	2.06701e-06	2.2467e-06	3.9803e-06	6.96207e-06	1.26469e-05	1.23712e-05	1.23709e-05	0.00136405	0
149	AMZN_GUY	0.00259332	0.00220628	0.00292018	0.00398296	0.000577431	0.000413509	0.000339848	0.000707666	0.00134278	0.00225195	0.00147238	0.000570376	0.0315408	0
150	CNGO_CAF	0.000523379	0.000650873	0.000605654	0.000408584	0.000321129	0.00033232	0.00025633	0.000203536	0.000140571	0.000177855	0.000344313	0.000452001	2.30462	0
151	CNGO_CMR	0.00328701	0.00350342	0.00336111	0.00315992	0.00190489	0.00237294	0.00235012	0.00262258	0.00210198	0.00209033	0.0029269	0.00320687	0.673274	0
152	ELBE_AUT	0.158424	0.175945	0.143122	0.143927	0.173173	0.180157	0.186371	0.228193	0.346152	0.640826	0.368114	0.327892	0.116867	3
153	JUBA_ETH	0.54915	0.532201	0.394566	0.160835	0.0577303	0.110146	0.191485	0.143884	0.14718	0.0709356	0.0664619	0.306278	12.3252	6
154	JUBA_KEN	0.111036	0.134041	0.149092	0.0556227	0.0443465	0.0848738	0.117043	0.0879439	0.067114	0.0431347	0.0268207	0.133069	3.20976	4
155	JUBA_SOM	0.495363	0.560198	0.720238	0.106686	0.0955678	0.146132	0.264078	0.112935	0.245529	0.156791	0.10821	0.575237	4.31908	9
156	ROIA_FRA	0.265147	0.265954	0.346317	0.246605	0.22096	0.417975	1.453	5.50415	3.33345	1.46585	0.20437	0.105283	0.165115	4
157	LGPS_KEN	0.0389646	0.0317958	0.0153627	0.00965022	0.0287295	0.0132926	0.00866605	0.0197616	0.0157258	0.0087163	0.00879235	0.032239	0.336973	0
158	LKTK_ETH	0.0900044	0.0955054	0.0478459	0.0235309	0.0151318	0.0128188	0.0182795	0.0193049	0.0198389	0.0146928	0.017779	0.060863	9.43724	0
159	NGER_CMR	0.066823	0.19024	0.339791	0.180993	0.147811	0.0707185	0.00911653	0.00358093	0.00481728	0.00350194	0.0438133	0.0354458	4.27626	4
160	NGER_NGA	0.158277	0.219706	0.257855	0.15253	0.146001	0.0652573	0.0195017	0.011927	0.0107467	0.0216474	0.076138	0.103608	62.5176	4
161	BIAX_GHA	0.283988	0.331558	0.176526	0.0634203	0.0286459	0.0263866	0.0295711	0.0241108	0.0164665	0.0132745	0.079058	0.130669	0.480106	3
162	CROS_CMR	0.0073291	0.00868377	0.00659158	0.00324984	0.00787412	0.00422545	0.00785373	0.00232166	0.00164999	0.00314423	0.00817164	0.00648145	0.775353	0
163	CROS_NGA	0.0311125	0.0381905	0.0357758	0.0188049	0.0338607	0.0195544	0.0322034	0.0115284	0.00779892	0.0128171	0.0326555	0.0336227	9.82215	0
164	MONO_BEN	0.0111474	0.0129415	0.0104983	0.00897746	0.00622759	0.00296058	0.0015433	0.00371571	0.00269011	0.00460366	0.0102366	0.00828256	0.844983	0
165	MONO_TGO	0.0418777	0.0435771	0.0391487	0.0341876	0.0256431	0.0108333	0.00499984	0.0108864	0.00802424	0.0182745	0.0381328	0.028441	1.41444	0
166	OUEM_BEN	0.0482133	0.0531818	0.0471533	0.0426322	0.0315533	0.0161173	0.0101907	0.0136812	0.0108028	0.0165099	0.0310906	0.0383678	3.89114	0
167	OUEM_NGA	0.496378	0.48465	0.458155	0.417767	0.148898	0.0604518	0.0377196	0.0691288	0.0534019	0.0929594	0.20985	0.338231	8.92696	3
168	AWSH_ETH	1.61905	1.90141	1.56876	1.12514	0.646179	0.879373	0.367147	0.233871	0.348598	0.480188	0.254187	1.19416	13.1462	6
169	CSTO_LBR	0.0206077	0.0280557	0.0141077	0.00745755	0.00865695	0.00631487	0.00252298	0.00296147	0.0027257	0.00304779	0.0176112	0.010961	0.45489	0
170	CVLY_CIV	0.0025555	0.00269113	0.00225481	0.00225046	0.00148741	0.00100971	0.000374023	0.000503267	0.000633586	0.000925355	0.00213663	0.00240506	0.855072	0
171	NILE_ETH	0.183717	0.204629	0.135096	0.0980372	0.0499774	0.0249467	0.0208994	0.0230048	0.0288012	0.0385723	0.0463323	0.120815	25.4518	4
172	NILE_SSD	0.0112464	0.0125019	0.0111094	0.00942066	0.00939853	0.00619946	0.00611717	0.00584265	0.00552269	0.0057513	0.00721822	0.0113728	8.30915	0
173	TANO_GHA	1.25218	1.60725	1.57739	1.54781	1.51671	1.34065	1.26125	1.25947	0.361203	0.0794715	0.417584	1.17397	1.65784	4
174	VOLT_GHA	0.123167	0.22874	0.192656	0.0918378	0.0754582	0.0805193	0.0276366	0.027988	0.0185761	0.016371	0.0204243	0.0511207	8.00971	3
175	CVLY_LBR	0.0113362	0.015451	0.00500534	0.00272898	0.00120376	0.00102792	0.000432088	0.000543385	0.00042935	0.00055587	0.00141494	0.00669885	0.269056	0
176	LOFF_LBR	0.000807901	0.000884523	0.000829455	0.000710895	0.000520431	0.000270368	9.80439e-05	0.000103657	0.000135648	0.000209722	0.000475888	0.000733417	0.150739	0
177	CHIC_CHL	0.113356	0.114567	0.193849	0.179523	0.176674	0.17158	0.166478	0.15235	0.157553	0.172848	0.158558	0.158314	0.00337504	0
178	AMZN_BRA	0.000997028	0.000694022	0.00077363	0.000854762	0.000960209	0.00103094	0.00134083	0.00193666	0.00230362	0.00210777	0.00172962	0.00134215	8.81502	0
179	LSCR_SLE	0.0298606	0.0358607	0.0257656	0.0121315	0.00602729	0.00345083	0.00288732	0.00213003	0.00291612	0.00228953	0.0120049	0.0192345	0.538374	0
180	KGNK_UKR	0.156461	0.242742	0.163303	0.187237	0.193346	0.117139	0.131426	0.483425	0.145363	0.259441	0.462107	0.138128	0.0561405	7
181	MANA_LBR	0.00393911	0.00447066	0.00456342	0.00439228	0.00293749	0.00103167	0.000462835	0.000529323	0.000705224	0.000854326	0.00200173	0.00340641	0.382598	0
182	MOAX_GIN	0.0258642	0.0275955	0.0156953	0.00765464	0.00659172	0.00231387	0.00230875	0.00156592	0.00264281	0.00292145	0.00812232	0.0172585	0.39466	0
183	MOAX_SLE	0.00572313	0.00613246	0.00462385	0.00302145	0.00214315	0.00113835	0.000932413	0.000742769	0.00101758	0.00115035	0.00262224	0.00446372	1.2305	0
184	LKNT_TZA	0.00106936	0.000738526	0.000463584	0.000476305	0.000988388	0.00122045	0.00104868	0.0009612	0.000741267	0.000459329	0.000602346	0.00141268	0.0634787	0
185	NGER_GIN	0.239749	0.273456	0.210862	0.134296	0.0778865	0.0241683	0.0219765	0.0134655	0.0201189	0.0181393	0.0955589	0.177707	2.35631	3
186	SASS_CIV	0.111382	0.126385	0.0653106	0.0559259	0.0233064	0.0117179	0.00520754	0.00732138	0.00911908	0.0117254	0.0437448	0.0830662	3.68301	1
187	SASS_GIN	0.00687103	0.00772277	0.00634805	0.00598937	0.00363899	0.00192476	0.000911968	0.00128308	0.00151814	0.00235019	0.00559187	0.00618185	0.321746	0
188	SENG_GIN	0.177988	0.188427	0.169819	0.174301	0.103605	0.0424237	0.0211122	0.0166352	0.024632	0.0275728	0.0953711	0.157688	0.820228	2
189	SJAF_LBR	0.00262637	0.00256829	0.00200878	0.00222442	0.00137249	0.000927619	0.000401766	0.000492385	0.000515923	0.000888194	0.00234544	0.00255558	0.356125	0
190	SPAU_GIN	0.00648859	0.0071974	0.00567555	0.00420623	0.00286745	0.0015033	0.000727052	0.000805049	0.00107771	0.00170322	0.00344026	0.00563802	0.178999	0
191	SPAU_LBR	0.0217227	0.0346947	0.0165161	0.00626057	0.00090646	0.000518176	0.000223523	0.00025976	0.000329094	0.000522129	0.00112851	0.00783852	0.302576	0
192	PSVK_NOR	0.000354856	0.00043444	0.000480113	0.000520816	0.000291841	0.000217396	0.000223298	0.00024575	0.000236852	0.00021569	0.00020317	0.000203438	0.00300465	0
193	LKCH_NER	0.219341	0.275631	0.304832	0.239052	0.264968	0.166597	0.0465437	0.00320452	0.0328485	0.134518	0.209739	0.227096	2.91964	4
194	LKCH_NGA	1.80969	2.51081	3.45229	2.43206	2.9904	2.04256	0.237207	0.0647671	0.0903292	0.494538	1.67119	1.6121	26.4662	4
195	MEKO_KHM	0.0547338	0.0626998	0.0406258	0.0253346	0.0155377	0.0086063	0.0098144	0.00558527	0.00308515	0.00608048	0.00913927	0.0316339	12.1583	0
196	NGER_BEN	0.102341	0.122739	0.116417	0.122182	0.0627653	0.0359879	0.0166128	0.00685721	0.00334238	0.0115008	0.0306211	0.0522701	1.38196	1
197	NGER_BFA	0.194587	0.273643	0.272037	0.297795	0.237948	0.221305	0.0495495	0.0192745	0.0164912	0.0650799	0.120529	0.161137	2.77431	3
198	NGER_CIV	0.0821036	0.0971825	0.081738	0.0540597	0.0545512	0.0115086	0.00524066	0.00423286	0.00649664	0.00790044	0.0266922	0.0601713	0.387868	0
199	NGER_MLI	0.612869	0.853863	0.721944	0.695164	0.46488	0.431691	0.0534706	0.0169395	0.026176	0.119197	0.404526	0.583821	9.89203	5
200	SAIG_VNM	0.743856	0.898134	0.649757	0.453972	0.188918	0.177455	0.103551	0.0840459	0.0739004	0.109239	0.12597	0.291649	14.0318	5
201	SVCD_VNM	58.7047	73.5021	8.99208	3.71772	2.55551	15.4553	2.76406	1.66399	0.888469	1.01963	1.00318	3.35347	0.941153	0
202	VOLT_BEN	0.0376981	0.0548986	0.0563905	0.0478666	0.0342642	0.0305571	0.00806528	0.00615712	0.0062325	0.00829402	0.0189972	0.0255992	0.58794	0
203	VOLT_BFA	1.80515	2.61249	2.36027	2.70441	2.0239	1.89506	0.26229	0.0803821	0.0740426	0.34625	0.690418	1.12206	12.8082	5
204	KMOE_BFA	1.79493	6.61123	5.10451	7.50604	4.36254	3.97512	0.133286	0.060232	0.0523985	0.168142	0.801063	1.16451	0.625602	4
205	KMOE_CIV	0.321915	0.356696	0.214921	0.111355	0.0528882	0.0454877	0.0244235	0.0166067	0.0185086	0.0212574	0.0744419	0.16051	2.39812	3
206	VOLT_CIV	0.0297998	0.0384625	0.0284597	0.0272841	0.0264833	0.0297071	0.0149206	0.00186651	0.00177035	0.00437484	0.0115164	0.0152138	0.201442	0
207	VOLT_MLI	13.9229	27.9381	27.0557	27.4655	26.0449	14.9399	0.435524	0.143185	0.23696	1.78682	4.16082	19.5946	0.667767	4
208	CRBL_GIN	0.00668981	0.00842848	0.00980023	0.00971026	0.00606301	0.0025413	0.000887422	0.000586774	0.000707792	0.000987169	0.00204609	0.0025724	0.340244	0
209	CRBL_GNB	0.0159484	0.0222518	0.0261096	0.0279898	0.0250746	0.00497893	0.00151152	0.00108346	0.00114762	0.00144776	0.00416009	0.00804751	0.108453	0
210	GAMB_GIN	0.0189917	0.0416875	0.0390717	0.0368053	0.0219088	0.00552701	0.00134673	0.000932498	0.00111489	0.00157958	0.00413779	0.00574161	0.455295	0
211	GEBA_GNB	0.110377	0.160399	0.203773	0.244194	0.312866	0.0829449	0.0101301	0.00616077	0.00516701	0.00936075	0.0306587	0.0688568	0.235636	2
212	SENG_MLI	0.0984139	0.12842	0.129833	0.130208	0.11616	0.10914	0.0127624	0.00686523	0.00856423	0.0130311	0.0305973	0.0364046	2.56025	2
213	LKTK_SSD	-0.0263589	-0.0312209	-0.0749447	0.105592	-0.128621	-0.135647	-0.0741134	-0.0694899	-0.0922272	-0.847152	10.324	-0.0484352	0.0165137	4
214	BRKA_ERI	0.790611	0.983347	1.54232	0.553074	0.230561	0.804203	0.252435	0.161925	0.422376	1.12786	0.776013	0.806415	1.65977	7
215	BRKA_SDN	0.0185968	0.0194187	0.0205538	0.0175246	0.0137552	0.0187558	0.00976859	0.0052722	0.00990733	0.0223965	0.0213569	0.0219533	0.485366	0
216	GASH_ERI	0.836471	1.12834	1.5424	0.674965	0.416353	0.608308	0.31437	0.227284	0.353957	0.803793	0.683137	0.629261	0.623803	4
217	GASH_ETH	2.48087	2.87463	3.12683	2.31147	1.10775	0.453333	0.133249	0.317081	0.419596	0.798802	0.507935	1.26336	1.1023	7
218	ATUI_MRT	0.00173737	0.00177855	0.00168533	0.00175231	0.00178045	0.00175421	0.00179878	0.00180329	0.00180506	0.00170115	0.00144518	0.00148306	0.0150526	0
219	DAUR_DZA	0.000143786	0.000111355	0.000153239	0.000185525	0.000164571	0.000212959	0.0002205	0.000241707	0.000167602	6.22687e-05	7.17817e-05	8.21912e-05	0.000813518	0
220	DAUR_MAR	0.0714236	0.0472225	0.0837715	0.196515	0.19916	0.433858	0.598408	0.626163	0.16252	0.0210834	0.0202751	0.0256235	0.545559	4
221	DRAX_MAR	0.087249	0.0523439	0.0844931	0.144294	0.202577	0.408947	0.567179	0.538622	0.14584	0.0635469	0.038872	0.0932973	0.798549	5
222	ALSK_CAN	0.00840981	0.010043	0.0126523	0.00841194	0.00143909	0.00183458	0.00265625	0.00361412	0.00290913	0.00211434	0.00322017	0.00422692	0.000823602	0
223	CAXX_VNM	0.26772	0.317335	0.604379	0.555643	0.326635	0.185022	0.142242	0.0743888	0.0451486	0.031634	0.0823496	0.141849	2.1181	5
224	LKCH_LBY	0.140752	0.126657	0.200253	0.2153	0.310576	0.220457	0.221451	0.218395	0.225116	0.201032	0.134243	0.135272	0.0160758	2
225	LKCH_SDN	0.122885	0.138476	0.153998	0.168808	0.181746	0.17759	0.165412	0.168953	0.186061	0.198445	0.179768	0.196032	2.56567	0
226	MAXX_LAO	0.125014	0.0838099	0.288969	0.223849	0.139559	0.0711122	0.0139628	0.00728439	0.00325467	0.00540345	0.00616948	0.0135306	0.389009	4
227	MAXX_VNM	0.381518	0.398343	0.779376	0.766204	0.66218	0.410052	0.076663	0.0261146	0.0207047	0.0254468	0.0236383	0.0435601	1.41179	3
228	NILE_SDN	0.220157	0.22435	0.230869	0.202808	0.18104	0.1147	0.144977	0.121089	0.107337	0.119532	0.12232	0.230873	26.8641	2
229	REDX_VNM	0.222958	0.135536	0.317416	0.288345	0.262128	0.0910346	0.057945	0.0370849	0.0404778	0.0560998	0.0541638	0.11682	9.13705	4
230	CLDO_MEX	0.0261887	0.0272923	0.0549838	0.0642829	0.028512	0.0345951	0.145408	0.238962	0.15329	0.0728339	0.0758191	0.0603227	0.084575	4
231	CLDO_USA	0.773564	0.956539	1.08398	1.06236	0.677255	1.176	2.87375	3.3855	2.013	2.00692	1.61283	1.37034	7.85549	2
232	RGSA_ARG	0.0108278	0.0147614	0.0110938	0.00561149	0.00365764	0.00379382	0.00442359	0.004263	0.00410654	0.00752275	0.0102258	0.0115592	0.0109705	0
233	CLMB_CAN	0.132248	0.159734	0.159352	0.103171	0.0355948	0.0707219	0.205278	0.196667	0.14844	0.111606	0.0913038	0.127006	0.48258	5
234	CLMB_USA	0.136408	0.15425	0.164433	0.211415	0.239857	0.602832	2.03343	2.3521	1.47652	0.594459	0.227886	0.2055	7.09464	5
235	FRSR_CAN	0.0688108	0.0852198	0.075645	0.0396484	0.0224027	0.0562214	0.133398	0.0960764	0.092535	0.0494461	0.0367665	0.051627	0.456178	2
237	RGNA_MEX	1.16968	1.95794	2.63362	3.5345	2.6356	2.90491	1.30649	0.625261	0.272244	0.373965	0.648729	0.769559	7.5869	4
238	RGNA_USA	0.458138	0.565625	0.597497	0.710289	0.679319	1.11701	0.502601	0.297784	0.131227	0.220115	0.328982	0.345667	6.07907	7
239	TAKU_CAN	0.0014232	0.00177901	0.00223593	0.0014192	0.000208359	0.000463196	0.000485912	0.00064681	0.000415781	0.000355695	0.000724201	0.00104612	2.32028e-08	0
240	YAQU_MEX	0.628416	0.95635	1.4805	2.02778	1.45857	1.82903	0.83141	0.33288	0.444858	0.807016	0.669228	0.644831	0.264486	5
241	MEKO_MMR	0.0287386	0.0243103	0.0252566	0.0327671	0.00662042	0.00417518	0.00279076	0.00568249	0.00421124	0.00327896	0.0080319	0.0196752	0.796333	0
242	REDX_CHN	0.916985	0.709201	1.11864	1.60398	0.808997	0.436105	0.259304	0.188126	0.418367	0.281116	0.215352	0.510752	7.36494	6
243	SALW_CHN	0.0542702	0.0516653	0.0690785	0.113515	0.0443615	0.0278756	0.0170825	0.0128284	0.0173195	0.0123684	0.0308862	0.0460948	2.24772	2
244	YUKN_CAN	0.0150393	0.0173162	0.0203729	0.0223623	0.00929889	0.00649857	0.00604719	0.00692859	0.00733301	0.0081088	0.0110045	0.0131205	0.0314929	0
245	YUKN_USA	0.00715494	0.00774134	0.00820257	0.0081437	0.00392495	0.00282866	0.00388086	0.00415453	0.00506168	0.00542566	0.00616293	0.00686754	0.113988	0
246	FNNY_BGD	1.31739	1.66559	3.36179	2.98256	2.94725	0.544499	0.518495	0.571163	0.863342	0.71278	1.1418	1.6404	1.87359	2
247	FNNY_IND	0.0983475	0.078884	0.232807	0.311417	0.352322	0.0892254	0.0547606	0.0533374	0.0579217	0.0446441	0.0884334	0.133793	0.781615	3
248	GANG_BGD	1.37265	1.72839	2.27741	1.33693	1.20337	0.339061	0.281783	0.263452	0.300645	0.29993	0.607959	1.15968	119.368	3
249	IRWD_CHN	0.0881994	0.0715046	0.101893	0.135426	0.0397225	0.0439426	0.0311751	0.0202795	0.0259273	0.0192753	0.0545817	0.0889032	1.78452	2
250	IRWD_MMR	0.402214	0.506091	0.548431	0.934377	0.553562	0.0650598	0.0307327	0.0454464	0.0551103	0.0382642	0.106672	0.258901	22.0861	5
251	MEKO_CHN	0.235291	0.20948	0.252132	0.532504	0.203766	0.131116	0.0742561	0.0633984	0.0819694	0.0531589	0.0948749	0.192217	7.14567	5
252	KALD_IND	0.0101964	0.0177631	0.0454003	0.0595966	0.0391684	0.00269632	0.0017259	0.00190083	0.00269162	0.00239128	0.0050109	0.00936249	0.199926	0
253	KALD_MMR	0.00976549	0.0140531	0.0243482	0.0509788	0.0721747	0.00240266	0.00122064	0.00219572	0.00329394	0.00349233	0.00588428	0.0104632	0.0933015	0
254	KNFL_BGD	0.195926	0.260894	0.678896	0.752895	0.51662	0.0738105	0.0840369	0.0777905	0.0655144	0.0723375	0.134769	0.223695	1.98904	7
255	KNFL_IND	0.0217266	0.0485093	0.166995	0.305647	0.53103	0.0052642	0.0035407	0.00384298	0.00528208	0.00508533	0.010181	0.0204265	0.245922	4
256	DSHT_IRN	0.086151	0.137179	0.306016	0.454096	0.250476	0.474132	0.611705	0.608846	0.618671	0.354756	0.192249	0.217674	0.14854	8
257	DSHT_PAK	0.109085	0.165737	0.413028	0.588132	0.328674	0.439331	0.74112	0.717686	0.815689	0.437856	0.241164	0.263981	0.354796	6
258	GANG_BTN	0.179967	0.236321	0.207735	0.107697	0.0619821	0.0618309	0.0575749	0.0478394	0.0632912	0.0693157	0.114063	0.152637	4.78534	4
259	GANG_CHN	0.043269	0.0378225	0.054566	0.0702605	0.11144	0.0532024	0.0403545	0.022958	0.0187036	0.020589	0.0318821	0.0372877	2.00518	2
260	GANG_CHN/IND	0.00804078	0.00887895	0.00765475	0.00408947	0.0025253	0.00284329	0.00277149	0.00264464	0.00356153	0.00427012	0.00646561	0.00791121	2.60385	0
261	GANG_NPL	2.27028	3.6289	5.03814	3.79911	1.18041	0.384307	0.272799	0.341579	0.315011	0.546022	0.821021	1.72241	31.7032	3
262	IRWD_IND	0.0107342	0.0090807	0.012735	0.0168038	0.0095874	0.00209125	0.00278169	0.00346177	0.00357516	0.00331939	0.00655417	0.0100643	0.82223	0
263	RDKH_IRN	0.201221	0.563847	4.74231	3.69415	4.6907	8.26701	14.2049	14.4451	6.94234	9.41193	4.36056	4.94686	0.353024	2
264	GANG_MMR	0.000585322	0.00115128	0.00262542	0.0043456	0.00452699	0.00060388	0.000191701	0.000115697	0.00018375	0.000201256	0.00030942	0.000448597	0.0381485	0
265	ASIX_SYR	0.410966	0.461355	0.59025	1.82213	2.04211	8.85683	16.5268	20.757	14.871	4.82502	2.30638	1.147	5.66214	1
266	INDU_CHN/IND	0.0522778	0.0547611	0.0819968	0.101489	0.112342	0.123478	0.303891	0.084236	0.0482911	0.109454	0.103769	0.108753	0.013113	4
267	INDU_IND	7.31627	6.07942	4.69415	6.5553	7.17128	1.04113	1.52521	1.0017	1.4672	2.00116	2.70721	4.63892	30.2722	0
268	NILE_EGY	0.177774	0.203119	0.3122	0.33925	0.22048	0.214982	0.27566	0.320714	0.23855	0.150824	0.123188	0.205631	29.2644	3
269	HLMD_PAK	0.702409	1.29417	3.23664	5.99043	4.94855	8.81512	14.1984	12.8253	12.3879	5.75264	3.16173	3.74723	1.41163	0
270	INDU_CHN	0.0046869	0.00550861	0.0026829	0.0026847	0.00141819	0.000845975	0.00142911	0.00168409	0.00214237	0.00283516	0.00411647	0.00442646	0.174452	0
271	INDU_CHN/IND/PAK	0.581262	0.684492	1.07611	0.712481	1.01215	0.953462	0.526842	0.342736	0.667008	0.939143	0.870172	0.829006	20.9306	5
272	INDU_PAK	2.42328	4.87398	8.03758	3.57293	2.21122	2.90374	3.52847	2.07979	4.04848	3.53358	2.09468	2.15915	136.646	0
273	TIGR_IRN	1.38905	1.14122	2.00346	2.32851	14.5274	30.099	43.3374	43.7395	20.0247	10.74	4.1636	2.26779	10.4587	0
274	TIGR_IRQ	2.18468	2.51635	3.40996	4.13862	9.6844	10.4596	15.0186	17.0448	10.6136	6.88132	2.49645	1.22132	30.3835	0
275	TIGR_SAU	0.0486413	0.0764722	0.0843962	0.0806322	0.0870046	0.088939	0.0900824	0.0901146	0.134211	0.0982376	0.0685181	0.136215	0.0888067	3
276	INDU_AFG	0.0857008	0.289198	0.804546	0.174059	0.337312	1.86289	1.87833	0.878366	1.3875	0.946138	0.360291	0.225462	9.66778	6
277	HARI_IRN	0.651822	2.29883	42.5016	39.3714	82.6426	144.517	185.354	168.053	65.7327	33.0977	14.0216	10.5099	2.16108	1
278	KOWL_IRN	0.138922	0.628406	4.12165	3.89805	12.6373	18.9542	25.5786	20.0395	8.57778	5.09152	2.97691	1.62534	0.31067	2
279	MRGB_TKM	1.20955	1.4107	5.61633	11.777	9.37304	20.183	19.7121	23.7386	15.1672	5.77842	3.3842	3.19291	1.0544	0
280	TALA_KGZ	0.967931	1.02298	1.53808	2.14147	3.80212	9.97587	9.60784	12.175	5.26314	1.28502	1.06177	0.949808	0.251777	0
281	VRDR_GRC	0.0116909	0.046235	0.0880333	0.0758042	0.295091	0.650135	1.35643	2.3522	0.598457	0.128436	0.0953311	0.0131707	0.212335	6
282	ARAL_KAZ	0.16843	0.162846	0.466171	0.602063	1.095	2.57994	2.14228	3.00135	1.71776	0.337926	0.220242	0.140061	2.73915	4
283	ARAL_KGZ	0.603573	0.661194	2.09478	1.54007	2.25927	6.40709	6.61971	8.19163	4.29347	1.04765	0.668123	0.598278	6.98171	2
284	MISS_CAN	0.626416	0.705588	0.747728	0.302629	0.0801563	0.103413	0.221861	0.853221	0.156752	0.359222	0.175126	0.355949	0.0249817	10
285	NELS_CAN	0.295215	0.309873	0.341699	0.304181	0.348012	0.279845	0.348484	0.451304	0.269366	0.255056	0.258752	0.274145	5.32301	2
286	SHUR_KAZ	0.0929454	0.0852321	0.10579	0.18935	0.400554	1.16814	0.993121	1.36827	0.640019	0.0776641	0.074207	0.0835183	0.384786	5
287	SHUR_KGZ	0.462969	0.440496	1.0163	1.27122	3.06475	8.65498	8.52976	11.9589	5.29891	0.95157	0.439734	0.416486	1.54558	2
288	SJNA_CAN	0.0574101	0.065695	0.0785532	0.0397322	0.0151802	0.0330163	0.0389577	0.0435487	0.0461942	0.0399712	0.0371237	0.0420437	0.278145	0
289	TALA_KAZ	0.250286	0.230928	0.388428	0.82342	1.93438	4.29357	3.5705	4.08025	1.95724	0.38853	0.302767	0.235523	0.359618	2
290	CRUH_TUR	0.057629	0.0645355	0.0273741	0.0816647	0.067924	0.0932174	0.291638	0.500249	0.230236	0.109094	0.0857838	0.0600906	0.261953	5
291	DONX_RUS	0.678208	0.643939	0.205472	0.142589	0.20493	0.271513	0.322217	0.510713	0.306479	0.330716	0.251792	0.285026	12.846	5
292	KURA_AZE	0.401149	0.472206	0.300542	0.258711	0.267828	0.680839	1.28442	1.14733	0.701817	0.360906	0.448523	0.430095	4.11824	5
293	KURA_GEO	1.11915	1.17149	0.396815	0.366358	0.353995	0.550523	1.33314	2.17642	0.712342	0.621735	0.720585	1.00223	2.25461	5
294	KURA_IRN	0.240081	0.368726	0.720572	0.838242	1.0287	2.5297	6.88768	6.40524	2.05205	0.713564	0.711233	0.396726	2.63392	2
295	KURA_TUR	0.9579	1.09246	0.378576	0.715521	0.3258	0.532816	3.87393	8.29994	3.36449	1.09287	1.30814	1.49481	1.1233	5
296	MIUS_UKR	16.6316	10.1749	2.98718	2.41319	3.41009	6.11332	3.58604	63.4017	5.72394	13.2797	11.9909	108.473	0.762426	0
297	SAMR_RUS	0.240804	0.266101	0.211183	0.201764	0.20883	0.267138	0.24122	0.243659	0.169155	0.127601	0.173064	0.162392	0.292081	1
298	SULK_RUS	3.43447	3.95209	3.62666	1.59446	0.851146	0.957745	2.06478	1.86605	1.25522	1.80786	2.6256	2.84637	0.755152	0
299	TERK_GEO	0.173641	0.212571	0.0866934	0.0169307	0.0181443	0.0242469	0.0493997	0.0837051	0.0424965	0.0586562	0.0983123	0.140482	0.380169	3
300	DANU_SVN	0.418869	0.514138	0.445244	0.307902	0.169747	0.155849	0.158858	0.156941	0.249232	0.176195	0.189448	0.14901	1.83542	4
301	ILIX_CHN	0.233305	0.242414	1.71525	1.16748	4.17123	5.85415	7.55802	6.54431	1.82502	0.57726	0.326406	0.240398	2.23153	3
302	LKUN_MNG	0.00996283	0.0113717	0.0138419	0.082816	0.20171	0.396968	0.249302	0.170955	0.0300025	0.0231456	0.00787653	0.00776733	0.0561421	3
303	LKUN_RUS	0.0095189	0.010579	0.0130079	0.0367341	0.0550412	0.0913066	0.0575539	0.0277861	0.0142144	0.00938418	0.0077484	0.00748836	0.0259737	0
304	OBXX_CHN	0.0887876	0.104269	0.248806	0.360694	3.18906	4.51399	4.60613	4.22865	0.908565	0.241421	0.083012	0.0981234	0.322249	5
305	PULT_CHN	0.0981616	0.220611	1.3202	0.798724	6.3578	8.11563	8.88435	6.85246	1.88087	0.593254	0.154616	0.125085	0.246037	4
306	PULT_MNG	0.0132405	0.0200515	0.032503	0.207088	0.337079	0.505733	0.459582	0.571983	0.103107	0.0754298	0.0228885	0.0135453	0.00961177	4
307	TERK_RUS	1.36148	1.60303	0.952774	0.727076	0.479054	0.803224	1.80104	2.90043	1.1603	1.02358	1.48112	1.31385	3.50706	2
308	TIGR_SYR	0.392852	0.51834	0.778547	1.48449	0.919864	4.14121	9.90476	13.7925	7.89114	1.78242	0.573725	0.454629	7.19103	3
309	TIGR_TUR	0.503804	0.545361	0.442622	1.00261	0.735131	2.77298	10.7093	14.6917	8.72772	2.19726	0.746636	0.64825	9.75674	2
310	VRDR_MFD	0.532631	0.689293	0.30637	0.333765	1.18989	3.1141	4.44078	8.26535	2.86861	0.998826	0.58064	0.169268	2.3603	4
311	YNSY_MNG	0.0586879	0.063629	0.0728002	0.117071	0.16996	0.161362	0.08195	0.0802232	0.0403039	0.0399984	0.0457345	0.0500186	1.7688	2
312	OBXX_MNG	0.00556582	0.0055731	0.00587212	0.00599107	0.00647144	0.00697924	0.00574213	0.00492857	0.00415708	0.00445538	0.0038187	0.00381953	0.002454	0
313	HRUN_MNG	0.0362624	0.0424628	0.0567672	0.18788	0.428768	0.64351	0.519095	0.41617	0.0791584	0.0418594	0.0332296	0.0285826	0.20219	3
314	HRUN_RUS	1.58747	1.62651	1.6681	-6.24505	0.134145	0.0520317	0.0321362	0.0276406	0.0306035	0.0595536	0.0560997	0.0626098	0.00446615	3
315	OBXX_RUS	0.477004	0.577254	0.474979	0.193747	0.140426	0.134613	0.210354	0.218152	0.20009	0.238385	0.264451	0.364277	19.5309	2
316	YNSY_RUS	0.138115	0.16286	0.188352	0.170831	0.0599247	0.041361	0.0549702	0.0506645	0.0566292	0.0665227	0.0841451	0.106288	6.16859	2
317	DNSR_UKR	1.39757	1.2129	0.841579	0.582051	0.662711	1.09814	0.48136	0.889968	0.536411	0.573276	0.898331	0.797772	5.28352	6
318	DANU_MDA	0.629622	0.646866	0.556168	0.276384	0.299426	0.500325	0.360178	0.606304	0.444284	0.313229	0.441393	0.392862	1.48499	7
319	DANU_UKR	0.612027	0.642497	0.429395	0.432105	0.479408	0.592552	0.4562	0.57477	0.553443	0.384182	0.637809	0.470689	2.33133	2
320	DNSR_MDA	1.10474	0.958499	0.646248	0.41389	0.47219	0.754015	0.369741	0.698563	0.4341	0.428424	0.695471	0.638057	2.53414	4
321	DUGV_LVA	0.115961	0.0885747	0.0415588	0.0260323	0.0347894	0.067155	0.092948	0.170922	0.23379	0.138469	0.111063	0.0762513	0.309038	5
322	RHIN_AUT	0.0947292	0.0901753	0.0682748	0.0446049	0.0249865	0.0410929	0.0334967	0.039419	0.0322729	0.0666513	0.0555482	0.0949001	0.460592	0
323	GUJA_LVA	0.0960358	0.090045	0.0728033	0.0646935	0.117954	0.316068	0.809031	0.70721	1.70255	0.347043	0.150707	0.103646	0.116591	5
324	KGNK_MDA	-17.144	-46.4368	-60.8295	-14150.8	-17.0628	-4.12943	-2.87911	-1.61008	-5.39211	-14.8152	-10.5821	20.7803	0.390871	1
325	TJWA_PNG	9.38446e-06	8.91877e-06	2.73103e-06	4.61976e-06	5.94351e-06	9.35011e-06	9.63075e-06	1.20428e-05	9.42266e-06	6.39212e-06	7.23097e-06	3.46007e-06	0.00472594	0
326	LLUP_LTU	0.431116	0.375581	0.287674	0.285134	0.5061	1.41103	3.78835	3.20474	14.8295	2.8656	4.25844	3.1453	0.200396	3
327	LLUP_LVA	0.13808	0.107006	0.0531497	0.0341587	0.0439576	0.0798102	0.108563	0.178646	0.275723	0.15356	0.135673	0.0954033	0.788475	5
328	NMAN_BLR	0.99766	0.442885	0.218	0.281107	0.566208	1.4393	1.16505	1.94967	1.27946	0.648715	0.618529	0.398608	2.10819	6
329	NMAN_LTU	1.37032	0.765095	0.545672	0.690826	1.27682	2.15528	2.37015	2.94891	4.17997	2.36588	2.37123	1.4691	2.27916	2
330	NMAN_POL	1.15655	0.846556	0.60317	0.823327	1.9386	3.42877	3.06441	2.13163	5.06447	3.07362	3.56515	1.58254	0.218921	2
331	NRVA_EST	2.16566	1.68848	0.997601	0.377439	0.420272	0.803313	1.56348	1.67309	1.25401	0.918379	0.62033	0.477506	0.380853	4
332	NRVA_LVA	128.404	31.7134	1.249	0.335699	0.346685	2.49068	38.1365	220.532	31.1765	65.5165	1.20865	0.403502	0.0348451	3
333	PRNU_EST	0.56486	0.49448	0.415225	0.399719	0.552027	1.0679	1.05815	0.979322	0.549673	0.527468	0.403982	0.377257	0.0744897	5
334	SALC_LVA	0.0541543	0.0536812	0.0452229	0.0417729	0.0550718	0.111966	0.15531	0.219287	0.153821	0.1203	0.0683605	0.0556586	0.0770064	4
335	AMUR_RUS	0.111714	0.130015	0.136081	0.12667	0.0844007	0.0858374	0.0552294	0.0541794	0.0505394	0.0660356	0.0862311	0.101092	3.71986	2
336	DNPR_BLR	0.631329	0.48985	0.321411	0.273009	0.346457	1.05359	0.743137	1.36604	0.615215	0.592951	0.605225	0.477629	5.82157	3
337	DNPR_RUS	6.73519	5.2051	1.20462	1.37818	2.24109	2.8551	1.92993	5.89524	3.57083	5.87665	3.20562	2.83589	3.2395	0
338	DNPR_UKR	1.75081	1.60619	0.744393	0.645091	0.760239	1.68116	1.2743	3.6422	1.2956	2.04302	1.70742	1.60168	19.558	2
339	DONX_UKR	2.28355	2.71128	0.758965	0.773127	1.24531	2.63341	2.28722	4.96863	1.93804	3.11705	2.49789	7.46731	5.32607	0
340	DUGV_BLR	0.90299	0.651553	0.274528	0.15739	0.168699	0.276314	0.383771	0.678746	0.848979	0.613469	0.503691	0.378696	1.08056	8
341	DUGV_RUS	1.93002	1.89533	0.789114	0.223534	0.235723	0.302424	0.506439	0.883766	1.46612	0.89377	0.636356	0.415968	0.156657	4
342	OBXX_KAZ	2.21904	2.49132	0.899068	0.581869	1.47494	4.21874	2.08972	2.88149	1.2232	1.19578	1.39409	2.41911	5.59042	2
343	TORN_FIN	0.0253107	0.0332625	0.0524953	0.0723045	0.0238239	0.0104031	0.0131072	0.0166908	0.0177188	0.0184854	0.0194102	0.0246973	0.0298051	0
344	TORN_SWE	0.0302195	0.0398811	0.0640212	0.089768	0.0300469	0.0124459	0.0155279	0.0196005	0.0209391	0.021875	0.0232709	0.0298178	0.0373391	0
345	VENT_LTU	2.91644	2.5142	2.17394	2.33994	3.38738	5.80921	11.7844	10.1983	45.0658	10.8444	4.71433	2.91835	0.220491	0
346	VENT_LVA	0.1365	0.150085	0.145496	0.17384	0.225977	0.320224	0.466104	0.403411	0.665077	0.287643	0.145699	0.119116	0.0971852	4
347	VSTL_BLR	1.49546	0.553049	0.343999	0.409069	0.645989	3.05967	7.21811	14.5991	7.13315	2.99088	4.76903	3.62232	0.553837	4
348	VSTL_UKR	0.333577	0.336877	0.265728	0.264828	0.254339	0.466176	0.16376	0.249778	0.202645	0.260469	0.445726	0.320201	0.924611	5
349	KEMI_RUS	0.0124997	0.0124805	0.0125588	0.0124961	0.00971644	0.00685959	0.0100939	0.0104791	0.0104213	0.0100048	0.0098198	0.00966806	0.00686156	0
350	NAAT_NOR	0.0270639	0.0403954	0.0407553	0.038183	0.016819	0.0148792	0.01341	0.0124666	0.0130631	0.0119775	0.0134746	0.0149715	0.002076	0
351	NRVA_RUS	4.30392	2.67234	1.04021	0.238007	0.258365	0.493852	1.18074	1.48771	1.22592	0.756121	0.491607	0.341004	0.537687	5
352	OLNG_FIN	0.0938896	0.0981639	0.102025	0.102794	0.0729677	0.0467469	0.0480843	0.050884	0.0502974	0.0515679	0.0496396	0.052875	0.00897039	2
353	OLNG_RUS	0.463424	0.498934	0.539298	0.549056	0.304399	0.242759	0.343402	0.426272	0.425585	0.385874	0.254941	0.236813	0.0474419	3
354	OULU_RUS	0.0824531	0.0869194	0.0919674	0.0926878	0.0452083	0.0435841	0.0700823	0.0833781	0.0890702	0.0801186	0.0414803	0.0366981	0.0112301	0
355	PSVK_FIN	0.0897079	0.109853	0.118964	0.123886	0.0604279	0.0441774	0.0429329	0.0461507	0.0464224	0.0439516	0.0436833	0.0458972	0.00815904	2
356	PSVK_RUS	0.255713	0.305901	0.324181	0.335096	0.188168	0.136421	0.136908	0.155083	0.159257	0.151539	0.148878	0.154466	0.0113156	1
357	BANN_GBR	0.554032	0.499183	0.504634	0.624575	0.982773	1.58382	1.16761	0.596924	0.535127	0.569364	0.609199	0.638447	0.515801	2
358	TANA_FIN	0.0297447	0.0819637	0.182948	0.157161	0.0204726	0.0103819	0.0081372	0.0073625	0.00772836	0.00860148	0.0102433	0.0189478	0.00184168	2
359	TANA_NOR	0.0231251	0.0591403	0.126668	0.127874	0.0180234	0.00813724	0.00675191	0.00631502	0.00656879	0.00724619	0.00850883	0.0152849	0.00445661	2
360	TULM_FIN	0.013684	0.0137934	0.0137473	0.0130203	0.00968733	0.0104205	0.0106247	0.0102751	0.0112847	0.0108063	0.0120482	0.0122159	0.00156746	0
361	TULM_RUS	0.395833	0.41554	0.468275	0.541842	0.505607	0.44727	0.456178	0.452358	0.466674	0.55604	0.579087	0.552598	0.107083	1
362	VOLG_RUS	2.58071	2.51868	0.746706	0.442574	0.663535	0.717032	0.857264	1.40088	0.977211	1.2117	0.952529	1.03635	47.2029	2
363	VUKS_FIN	0.15112	0.151755	0.155307	0.151727	0.13152	0.137486	0.149472	0.151805	0.152772	0.148097	0.128944	0.122099	0.72051	0
364	VUKS_RUS	1.44283	1.46462	1.46019	0.985421	0.916677	1.07193	1.31759	1.46289	1.36797	1.23706	0.987102	0.83357	7.08026	0
365	DURO_ESP	0.552388	0.660815	0.944479	0.456832	0.227819	0.494536	4.1915	7.24232	3.54719	1.04239	0.504643	0.270217	1.96665	7
366	DURO_PRT	0.293518	0.296624	0.372475	0.171523	0.153622	0.269432	1.20903	1.63323	0.827855	0.564154	0.397869	0.215958	2.91237	5
367	FOYL_GBR	0.0721697	0.0739984	0.0652039	0.0838044	0.126672	0.153311	0.1552	0.115297	0.110294	0.0886428	0.0849872	0.0823119	0.255839	2
368	GLAM_NOR	0.18013	0.222837	0.227768	0.171393	0.0695399	0.199807	0.260053	0.159256	0.165531	0.0704025	0.0789839	0.120882	0.885434	8
369	GUDN_PRT	0.290866	0.314802	0.446228	0.154867	0.30511	1.02823	7.25229	8.31003	2.77354	0.790591	0.73933	0.272587	0.263947	5
370	KRLV_NOR	0.0743729	0.0687392	0.065247	0.0826971	0.023282	0.037975	0.0629422	0.0467317	0.0515834	0.0279995	0.0330868	0.0619286	0.0425726	0
371	KRLV_SWE	0.0803371	0.0678608	0.0643894	0.05717	0.0414552	0.0615393	0.106586	0.108962	0.100329	0.0856269	0.0678261	0.0689821	0.737075	2
372	MINO_ESP	0.593501	0.644331	0.659485	0.436098	0.489578	1.07306	2.36607	2.5758	1.27037	0.994656	0.634909	0.344899	0.361169	3
373	RHIN_BEL	-0.0404078	-0.0403289	-0.0433058	-0.040663	-0.039549	-0.0382064	-0.0391542	-0.0377859	-0.0384632	-0.0381845	-0.0376728	-0.0378985	0.100975	0
374	RHIN_LUX	0.0838477	0.0834777	0.0691331	0.0729007	0.280533	0.726648	-0.505537	-3.64934	3.78193	0.595016	0.642512	0.194679	0.352596	6
375	SEIN_FRA	1.25055	1.29215	1.14101	1.03949	1.71788	2.5468	4.73566	3.9863	4.80734	3.08854	2.21009	1.91637	15.8347	0
376	SHLD_BEL	8.27192	10.8027	7.0148	8.58488	21.6532	19.9824	24.6922	18.5038	20.5931	13.7057	9.57054	11.0167	4.83599	0
377	SHLD_FRA	1.53883	2.09642	1.24482	1.78828	2.80992	3.04415	4.24642	2.83004	2.37955	2.34356	1.60485	1.86287	3.44247	0
378	TAGU_PRT	0.351867	0.326127	0.379373	0.185903	0.252566	0.609199	3.17294	3.97223	1.96004	0.879612	0.595385	0.336866	1.40834	6
379	COCO_HND	0.00036742	0.00064201	0.00107562	0.00147757	0.00140599	0.000439958	0.000191614	0.000268263	0.000236879	0.00017022	0.000260972	0.000328706	0.0526114	0
380	COCO_NIC	0.0121759	0.0195131	0.0306176	0.0363757	0.0288117	0.0129828	0.00508504	0.00802923	0.00843747	0.00538568	0.0077121	0.0115183	0.745165	0
381	NILE_ZAR	0.00341502	0.00420436	0.00186399	0.00292628	0.00357355	0.00285399	0.00417536	0.00276876	0.00224421	0.00171113	0.00240825	0.00375334	3.40595	0
382	SALW_MMR	0.17455	0.159241	0.181509	0.271594	0.06175	0.033403	0.0197021	0.0210294	0.0226665	0.0170198	0.039853	0.096026	4.46803	2
383	SALW_THA	0.0282561	0.0220731	0.0811788	0.0838848	0.00701444	0.00369159	0.00189911	0.00189285	0.00252761	0.00199566	0.00672438	0.0153419	0.451794	0
384	YALU_CHN	1.19573	1.52107	2.8297	1.82301	2.29701	4.82381	1.9653	1.90713	2.37589	1.5971	1.55278	1.71306	4.3028	0
385	LMPA_HND	0.126331	0.174579	0.19562	0.114388	0.0907428	0.0437679	0.0160662	0.0135414	0.0111168	0.0182623	0.0726685	0.0919877	0.435399	1
386	LMPA_SLV	2.77278	4.2139	4.4688	3.79153	2.467	1.0337	0.378701	0.362145	0.259228	0.39527	1.36289	1.67908	3.76174	2
387	ORIN_COL	0.00788082	0.0094219	0.0105653	0.00811959	0.00411215	0.00192464	0.00198125	0.00311747	0.00377487	0.00489377	0.00424866	0.00509973	8.21617	0
388	VUKS_BLR	46.5108	-74.1348	0.170912	0.0422867	0.0447957	0.073889	0.103766	0.395973	2.77007	6.28215	0.342436	0.123656	0.015164	8
389	AYSN_CHL	0.0060745	0.00880595	0.00893043	0.00461456	0.00394343	0.00360423	0.00339959	0.00401124	0.00446949	0.00521453	0.00436946	0.00656945	0.0552748	0
390	BAKR_ARG	0.0158041	0.0177861	0.0139912	0.00533404	0.00418062	0.00380854	0.00325443	0.00407743	0.00548973	0.00749415	0.00555633	0.014355	0.00563258	0
391	BAKR_CHL	0.000653249	0.00106401	0.000940637	0.000513598	0.000436067	0.00039363	0.000335131	0.000344686	0.000418142	0.000443205	0.000330164	0.000493043	0.00940504	0
392	LKFN_ARG	0.00160679	0.00284275	0.002721	0.00128542	0.000739639	0.000610291	0.000690635	0.000721561	0.000720282	0.00129198	0.00155496	0.00176239	0.0212757	0
393	GALG_ARG	0.000915973	0.000755214	0.000647057	0.000510266	0.000451211	0.000473788	0.000505642	0.000525893	0.000506224	0.000619438	0.000678958	0.00094839	0.0237423	0
394	PLNA_ARG	0.00210764	0.0020493	0.00191457	0.000864366	0.000407438	0.00037732	0.000340186	0.000449226	0.000478121	0.00087249	0.00110745	0.00158436	0.0101688	0
395	PLNA_CHL	5.87861e-05	7.2606e-05	7.07854e-05	4.08457e-05	3.00595e-05	2.54685e-05	2.20053e-05	2.81922e-05	3.01921e-05	3.37067e-05	4.03679e-05	5.29475e-05	0.00195585	0
396	PSCU_ARG	0.000109942	8.45906e-05	5.4877e-05	3.37992e-05	2.95341e-05	2.89663e-05	2.83032e-05	2.96302e-05	3.15492e-05	4.86016e-05	2.78046e-05	0.000107318	0.00140392	0
397	PSCU_CHL	1.41331e-05	1.35432e-05	1.09999e-05	8.86351e-06	7.86829e-06	7.74445e-06	7.70776e-06	8.16999e-06	8.56055e-06	1.06585e-05	6.86268e-06	1.47989e-05	0.000401415	0
398	PUEL_ARG	0.0306393	0.0413509	0.0368915	0.0180433	0.00509509	0.00770539	0.00505344	0.00584323	0.0102669	0.0174713	0.0226441	0.0349718	0.0799454	0
399	PUEL_CHL	0.000329738	0.000468477	0.000561547	0.000257184	7.15611e-05	0.000108091	7.71431e-05	8.21287e-05	0.00014166	0.000175643	0.000179342	0.000306527	0.0163732	0
400	LKFN_CHL	5.68378e-05	6.1293e-05	5.28357e-05	3.47525e-05	3.03078e-05	2.88029e-05	2.74003e-05	2.8698e-05	3.12244e-05	3.63761e-05	3.36849e-05	3.34641e-05	0.00250104	0
401	SENO_CHL	0.000673986	0.000294976	0.000268837	0.000344273	0.000510198	0.000492999	0.000647776	0.000502139	0.000397154	0.000340811	0.000996704	0.000222089	0.000838592	0
402	VDVA_CHL	0.0322165	0.0355695	0.0280129	0.0194177	0.00440493	0.0052006	0.00282329	0.0028128	0.0056744	0.0103605	0.0147416	0.0289057	0.149184	0
403	YELC_ARG	0.195496	0.226745	0.206594	0.0691749	0.014425	0.0150387	0.0101975	0.00849819	0.021273	0.0485072	0.0728669	0.160623	0.0285139	3
404	YELC_CHL	0.000107581	0.000117052	0.000125775	8.47495e-05	4.4022e-05	4.62681e-05	4.29658e-05	5.21915e-05	5.69362e-05	7.02688e-05	7.5252e-05	8.995e-05	0.00735307	0
405	HOND_MEX	0.393908	0.668179	0.900844	1.90184	0.784539	0.0601401	0.298518	0.671921	0.350892	0.01815	0.111841	0.216873	0.0331945	9
406	CDLR_MEX	0.0095076	0.0138725	0.023956	0.0351472	0.00316999	0.000976508	0.00272257	0.00212721	0.000634551	0.000226717	0.00108934	0.0019685	0.0209966	0
407	GJLV_GTM	0.0252932	0.0440674	0.0486126	0.0671881	0.0503125	0.0207071	0.0082667	0.0116721	0.0100794	0.00485349	0.0177889	0.0249835	3.56709	0
408	GJLV_MEX	0.0548288	0.0933264	0.148288	0.222181	0.147924	0.0278711	0.0192533	0.0251694	0.0188006	0.0126899	0.0369527	0.0508736	5.27087	4
409	LKTK_KEN/SSD	0.0992239	0.0989399	0.0821756	0.0236883	0.0651251	0.0558597	0.0514563	0.0748641	0.0750264	0.0520797	0.0366975	0.0823702	0.0209923	0
411	BLZE_BLZ	0.00316957	0.00598992	0.00972135	0.0296255	0.0165594	0.00148395	0.00292889	0.00501963	0.00151492	0.000645196	0.00244894	0.00471952	0.129935	0
412	YAQU_USA	0.53826	0.577541	0.833591	1.45224	2.64229	4.6313	0.209889	0.248966	0.269748	0.498251	0.448462	0.387291	0.115698	4
413	MOTQ_GTM	0.158758	0.345264	0.432843	0.51271	0.318776	0.0611137	0.0192532	0.0225499	0.0194241	0.0206793	0.0605878	0.132227	4.86391	5
414	CHAM_HND	0.0355925	0.0710143	0.174797	0.225464	0.18357	0.0586738	0.0327276	0.0187325	0.0130597	0.0146916	0.0359602	0.0321225	0.944032	4
415	CHLT_HND	0.451264	0.479769	0.683686	0.702064	0.531128	0.249199	0.130228	0.108716	0.0783373	0.0539455	0.166605	0.304296	1.28762	7
416	HANX_KOR	9.33428	10.021	6.25814	9.54699	9.55678	8.74906	3.03426	5.13879	8.527	11.9647	11.5193	11.842	13.805	0
417	SBKU_IDN	4.05634e-05	4.61852e-05	3.97736e-05	3.25933e-05	3.1957e-05	3.16496e-05	3.26498e-05	3.68034e-05	4.29102e-05	3.9896e-05	3.3599e-05	3.16256e-05	0.0257446	0
418	SVCD_KHM	0.479388	0.549712	0.200797	0.0998157	0.0882982	0.113011	0.087918	0.0814491	0.0449386	0.0606818	0.0566209	0.228943	1.15773	5
419	LSCR_GIN	0.227798	0.236536	0.173701	0.102112	0.0454473	0.0221865	0.0168128	0.0123628	0.0184841	0.0138456	0.118009	0.172349	0.183443	3
420	REDX_LAO	-0.361735	-0.135106	-0.247031	-0.316972	-0.0984875	-0.302228	0.0127019	0.00658064	0.00363058	0.00515659	0.00893953	0.381603	0.0593105	1
421	TUMN_PRK	0.132605	0.152717	0.167788	0.231085	0.151371	0.485533	0.247918	0.295308	0.272392	0.164798	0.179666	0.181631	1.03778	5
422	YALU_PRK	0.193634	0.230333	0.294983	0.283911	0.30935	0.387129	0.144662	0.169193	0.259145	0.21513	0.241083	0.259067	1.97371	3
423	HSIX_VNM	0.523821	0.470255	0.594141	0.535339	0.566983	0.159308	0.0793391	0.0557951	0.039357	0.0684503	0.0766018	0.218273	0.828814	3
424	LMRM_BRA	0.432139	0.311684	0.313201	0.30029	0.0978836	0.0607906	0.0644934	0.0748504	0.109317	0.153642	0.431737	0.423024	0.616337	4
425	LMRM_URY	1.13779	0.851544	0.720235	1.11729	0.518326	0.0854826	0.164467	0.118448	0.288822	0.489824	3.69671	1.22377	0.170069	6
426	LPTA_URY	0.0682082	0.0691443	0.0781424	0.0403292	0.0202406	0.00621382	0.0139002	0.0122232	0.0298738	0.00897442	0.0884236	0.165903	0.664183	1
427	ILIX_KAZ	1.01146	0.911413	0.759602	1.1016	1.43846	3.62753	2.82244	4.3799	2.40702	0.656628	0.767255	0.944921	3.40618	2
428	HANX_PRK	0.209588	0.227962	0.15724	0.478109	0.548242	0.518461	0.318124	0.239875	0.285881	0.334888	0.229026	0.184892	0.696863	4
429	LKPP_ALB	0.100359	0.193238	0.240962	0.329566	1.11578	2.66478	10.1543	13.9103	2.17677	1.02348	0.463283	0.0850184	0.274103	4
430	MEKO_LAO	0.0508076	0.0449496	0.0521736	0.0344088	0.0182057	0.00998962	0.00939962	0.00763779	0.00499263	0.0080717	0.0122132	0.0312312	5.54537	0
431	MEKO_THA	0.777095	0.640736	0.979162	0.55238	0.246389	0.0838873	0.0665623	0.0477724	0.0576798	0.0758852	0.14027	0.438016	19.977	7
432	ATBN_HTI	0.579721	0.930509	0.597	0.168989	0.431362	0.824069	0.287232	0.184172	0.10946	0.231284	0.386928	2.0442	3.67448	9
433	CAXX_LAO	0.282584	0.174942	0.229525	0.0312685	0.0147555	0.00237663	0.00321221	0.00262263	0.00176366	0.00272438	0.00646014	0.0564309	0.163807	3
434	HSIX_CHN	0.67102	0.495722	0.645254	0.615197	0.285509	0.18242	0.246218	0.218941	0.314861	0.378481	0.222154	0.548759	71.2229	4
435	ATBN_DOM	0.285694	0.343805	0.324194	0.126008	0.209601	0.227425	0.16392	0.127858	0.0966646	0.146707	0.24357	0.314593	0.682309	6
436	LKNT_KEN	0.0198362	0.0179769	0.012394	0.0147091	0.0248113	0.0248575	0.0191551	0.0180378	0.0137619	0.00967128	0.011514	0.0280501	0.953421	0
437	LKTK_KEN	0.0276417	0.0170982	0.0191717	0.0109409	0.00628869	0.00559579	0.00554029	0.00369447	0.00509008	0.00402714	0.00481205	0.023333	0.987176	0
438	AMUR_MNG	0.0507858	0.0600973	0.0748697	0.135602	0.125187	0.114228	0.0612211	0.0906971	0.0254431	0.0300265	0.0333297	0.0337671	0.175592	2
439	NILE_KEN	0.149432	0.108142	0.102731	0.0943475	0.0816382	0.0869405	0.081193	0.0720229	0.0764922	0.0674925	0.0769551	0.134742	16.5072	2
440	SUJF_CHN	0.27993	0.295977	0.296555	0.274404	0.134156	0.345929	0.160639	0.350264	0.399017	0.245017	0.303978	0.303108	0.399279	4
441	SUJF_RUS	0.326597	0.343067	0.293985	0.265346	0.128255	0.206522	0.0828494	0.167658	0.314108	0.27307	0.382571	0.389452	0.195969	5
442	TUMN_CHN	0.65235	0.729378	0.74377	1.14985	0.713489	2.25558	1.11799	1.5888	1.23848	0.716067	0.790654	0.763265	1.4625	1
443	JAPR_IDN	0.0450453	0.0125707	0.0180973	0.0247945	0.0183124	0.029074	0.0212887	0.0767144	0.0897342	0.0908245	0.09133	0.0891899	0.268396	0
444	SMBK_IDN	0.000134577	0.000147214	0.000154802	0.000105448	0.000137225	0.000104262	0.000122654	0.000133583	0.000144548	0.000117169	0.000108392	0.000130922	0.0221489	0
445	SMBK_MYS	0.00976867	0.0125002	0.00783321	0.00623221	0.00606063	0.0062325	0.00591482	0.00676152	0.00853463	0.00726826	0.00592616	0.00632749	0.0380111	0
446	FLYX_PNG	0.000233023	0.000179021	8.59533e-05	0.000144865	0.000122124	0.000211555	0.000214638	0.000254192	0.000152005	0.000148669	0.000151497	8.16196e-05	0.527315	0
447	SEPK_PNG	0.000162335	0.000114677	0.000112431	0.000146139	0.000151138	0.000223912	0.000246066	0.000361894	0.000251421	0.000263789	0.000242156	0.000162005	0.746583	0
448	TAMI_IDN	0.00100282	0.00103481	0.00114106	0.000917678	0.00084882	0.000828579	0.0008975	0.00101036	0.00104253	0.0012272	0.00108649	0.00112411	0.685023	0
449	TAMI_PNG	0.00010818	6.79696e-05	0.000234409	0.000179795	0.00016652	0.000257085	0.000305387	0.00209722	0.00204502	0.00159487	0.00107742	0.000442429	0.0148187	0
450	ARAL_AFG	0.161263	0.302779	1.02339	1.08276	1.40451	6.49035	6.2475	7.11706	5.15487	1.60734	0.731477	0.522151	7.86359	3
451	ARAL_TJK	0.703249	1.01743	2.77521	1.92324	2.08447	7.14071	7.35406	10.125	5.92993	1.51324	0.83581	0.838988	7.18185	0
452	TRIM_CHN/IND	0.521739	0.521408	0.537683	0.716464	0.628352	0.584395	1.04197	0.523059	0.330401	0.373093	0.406337	0.49903	0.00325877	6
453	SJUA_CRI	0.0220734	0.0345044	0.0507326	0.0427876	0.0195257	0.0145376	0.0107111	0.00956017	0.0109167	0.00890649	0.0124315	0.0151324	1.06888	0
454	DANU_HUN	0.326663	0.371316	0.260192	0.260215	0.319871	0.316982	0.252551	0.319258	0.400618	0.511308	0.465927	0.372289	9.71269	2
455	DANU_MNE	0.727353	0.715316	0.377523	0.285525	0.750847	2.32659	2.24475	3.56558	2.40533	1.18578	0.516691	0.219049	0.254263	4
456	DRIN_ALB	0.0446759	0.0501232	0.0288488	0.0362925	0.118965	0.218143	0.792853	3.16045	0.352568	0.123661	0.063677	0.0178035	0.35595	6
457	DRIN_MFD	0.01964	0.0212117	0.0320013	0.0467328	0.21422	0.34654	0.974176	1.92366	0.314919	0.105037	0.0346174	0.0129259	0.165914	5
458	DRIN_MNE	0.128811	0.146779	0.0650975	0.0662743	0.152629	0.303435	1.07911	2.06865	0.72538	0.197454	0.104492	0.0451258	0.328294	6
459	NRTV_BIH	0.865162	0.933041	0.635409	0.614772	1.16857	1.47798	2.6738	4.52467	2.49731	1.65099	0.890647	0.542086	0.781733	3
460	ODER_CZE	1.20009	1.42826	1.46895	1.46482	1.1643	1.47044	0.661569	1.00193	1.02582	1.99333	2.56601	1.51131	2.20624	2
461	VJSE_ALB	0.086477	0.136027	0.141214	0.182725	0.878547	2.23242	10.0479	12.7816	1.46227	0.417353	0.154641	0.0564713	0.479607	5
462	KRKA_HRV	0.220166	0.23985	0.199573	0.162145	0.213171	0.182256	0.340205	0.790689	0.937442	0.752993	0.311877	0.110195	0.0550219	7
463	DANU_BIH	0.240051	0.321337	0.244525	0.177239	0.326605	0.276406	0.443844	0.542996	0.813858	0.726017	0.288355	0.130423	2.52339	6
464	DANU_HRV	0.07913	0.0916619	0.0646364	0.0625751	0.0693821	0.0650196	0.0528787	0.0654722	0.087616	0.108161	0.0990059	0.0808668	3.10352	2
465	ODER_DEU	0.107021	0.109883	0.0882997	0.0809499	0.132045	0.254155	0.190767	0.165773	0.247968	0.232505	0.256878	0.189376	0.892169	6
466	STUM_MFD	0.0430047	0.142043	0.276786	0.207041	0.604808	0.984485	1.98074	4.49099	2.3987	0.27869	0.225251	0.0286351	0.104494	6
467	GUDN_ESP	1.74052	1.90208	3.10447	1.45792	1.33613	3.15791	21.4247	27.6243	10.8152	2.32971	1.68729	0.983418	1.48104	0
468	POXX_ITA	1.02555	1.16922	1.33423	0.793621	0.608808	0.728012	1.70921	2.73145	1.25511	1.61853	0.541869	0.493362	16.4725	3
469	RHIN_CHE	0.381885	0.420503	0.34622	0.239147	0.259916	0.355266	0.28111	0.310297	0.286465	0.389389	0.396881	0.450233	6.3499	3
470	RHIN_DEU	0.760644	0.787361	0.62021	0.592209	0.904395	1.04168	1.09355	1.08881	1.06388	1.03933	1.20561	1.04895	35.3935	2
471	RHIN_FRA	0.571787	0.570006	0.51756	0.521582	0.943154	1.18046	1.80078	1.35541	1.29762	1.09838	1.08101	0.819671	4.12503	1
472	RHON_FRA	0.323843	0.432972	0.470746	0.301257	0.294767	0.375661	0.685598	0.762837	0.388571	0.371394	0.259288	0.258337	9.54095	5
473	CHIC_ARG	0.0770219	0.0769505	0.121217	0.114709	0.114098	0.108992	0.103657	0.0930452	0.099234	0.112206	0.102219	0.103782	0.00440596	3
474	STUM_SRB	3.3155	3.29617	1.57308	1.41585	1.62889	1.61101	1.53986	2.11915	1.09176	2.22927	1.55943	1.1567	0.0982314	0
475	DANU_DEU	0.594545	0.622319	0.504891	0.370822	0.434971	0.499537	0.391066	0.443409	0.641206	0.795015	0.854805	0.8382	9.54207	5
476	MRSA_GRC	0.108167	0.187772	0.228694	0.10932	0.294205	0.245203	0.611352	1.44986	0.348542	0.519737	0.424515	0.247112	0.0907501	8
477	STUM_GRC	0.288518	0.326057	0.36206	0.219792	0.450657	0.843887	1.70632	3.75663	1.03714	0.710649	0.664158	0.267084	0.299529	4
478	TAGU_ESP	0.595345	0.621593	0.913056	0.554273	0.54949	0.941625	3.86052	6.57319	3.39593	1.02178	0.765408	0.478893	7.59165	4
479	VJSE_GRC	0.0129803	0.0172797	0.0292786	0.0369208	0.176425	0.438288	1.87672	2.68142	0.414461	0.133075	0.0445051	0.00947748	0.0240009	6
480	DANU_AUT	0.182013	0.195805	0.152438	0.137068	0.172554	0.188969	0.143834	0.177706	0.228445	0.280886	0.263534	0.244768	8.31695	1
481	DANU_CZE	0.942769	1.02408	0.753937	0.891912	0.832698	1.09854	0.896208	1.18398	1.37394	1.93524	1.77997	1.63424	2.40486	0
482	ELBE_DEU	0.603394	0.762268	0.55808	0.563964	1.12736	1.12501	1.0267	1.11922	1.49111	1.05017	1.19773	1.05315	14.18	3
483	DANU_ITA	0.0750319	0.171436	0.257667	0.112123	0.0238529	0.0175269	0.0168044	0.0241606	0.0266687	0.041958	0.0392422	0.072545	0.0228313	4
484	BRTA_LTU	0.135488	0.132825	0.12789	0.15623	0.301337	1.15232	4.19583	1.37767	3.35161	0.682666	0.196019	0.125599	0.0367743	4
485	MRSA_TUR	0.0803379	0.184324	0.285679	0.229877	0.621637	0.761073	5.19868	13.3395	1.94569	0.970586	0.565997	0.274995	0.708203	6
486	ODER_POL	0.563068	0.569849	0.467474	0.435313	0.804842	1.708	1.36051	1.09094	1.37387	1.32684	1.23376	0.956467	11.5327	1
487	CULL_CHL	0.793372	0.880681	0.830738	0.789207	0.783938	0.800799	3.34204	14.1326	6.92508	3.76718	2.17585	1.49856	0.00161551	0
488	LAVA_POL	1.04933	0.916154	0.696086	0.901039	1.32366	2.90269	2.9393	1.93611	6.49147	2.21607	1.89799	1.46558	0.515147	2
489	DANU_POL	0.0399327	0.0421821	0.0446619	0.0411468	0.0448089	0.0652943	0.0314707	0.0288136	0.0356125	0.0329668	0.0413998	0.0416552	0.0575539	0
490	LAVA_RUS	0.544736	0.426934	0.309095	0.44038	1.12504	7.96406	5.3463	3.12717	10.3635	4.31902	4.97801	1.79321	0.382488	3
491	HLMD_AFG	0.12103	0.267545	1.88269	2.26836	3.41054	8.78926	8.30278	6.60875	7.06435	3.04746	1.39416	1.09821	5.8679	2
492	TIJU_MEX	4.06881	12.1932	26.7731	41.5454	34.4345	32.9436	87.1472	91.9633	162.664	251.093	43.6554	17.9445	0.708762	0
493	VSTL_POL	0.794577	0.710771	0.524752	0.582519	0.703727	1.31737	0.78228	0.910103	0.857929	0.867568	1.02623	0.851823	21.8266	2
494	VSTL_SVK	0.393279	0.330544	0.174199	0.0791735	0.13122	0.232902	0.131111	0.199671	0.239856	0.18724	0.327218	0.207701	0.25181	8
495	JORD_EGY	-3.67957	-2.12977	4.97275	7.35739	-7.09386	-27.575	5.91782	-266.474	-5.09056	3.25305	-33.5485	-8.96928	0.00348263	6
496	SENO_ARG	0.0621199	0.0432804	0.0343022	0.0278755	0.02119	0.0160879	0.0163819	0.0147089	0.014098	0.0260599	0.04782	0.0289075	0.00271638	0
497	KURA_ARM	1.02387	1.07472	0.355137	0.350514	0.280297	0.439857	1.72112	3.98124	0.72287	0.583365	0.715529	0.965393	2.84399	5
498	LGPS_KEN/SSD	0.0442767	0.0319991	0.0154648	0.00950031	0.0276696	0.0128644	0.00872318	0.0177725	0.015111	0.00848331	0.00830433	0.0318826	0.0569777	0
499	NILE_SDN/SSD	0.0298957	0.0344066	0.038965	0.0401845	0.0388193	0.0339981	0.0175984	0.00862061	0.0088284	0.0167671	0.0315071	0.0310988	0.103636	0
500	OYPK_BRA	0.00065904	0.000164915	0.000177698	0.000197047	0.000192139	0.000197221	0.000269432	0.000583301	0.000616479	0.000733541	0.000728272	0.000486471	0.0185396	0
501	DANU_BGR	0.164672	0.193841	0.138981	0.132477	0.151791	0.145702	0.138942	0.200563	0.220432	0.267642	0.215107	0.141216	3.74126	2
502	MIUS_RUS	0.246717	0.158444	0.0468094	0.0492815	0.080021	0.430374	0.136052	-0.544678	0.14446	8.39219	0.236424	-0.172655	0.0418812	9
503	PTIA_COL	0.0187599	0.0222399	0.0253716	0.0168345	0.0179431	0.0173722	0.0211649	0.01849	0.0313284	0.0199843	0.0232636	0.0281355	1.26702	0
504	TANO_CIV	0.207584	0.255833	0.204993	0.179049	0.0173847	0.00591924	0.0390845	0.170631	0.0432959	0.00785807	0.026972	0.174059	0.239711	5
505	SKAG_CAN	-0.151295	-0.0897091	-0.161315	0.155601	0.0136573	-0.475789	-0.0840814	0.161102	-0.0613896	0.22853	0.0566994	-0.161444	0.00624541	6
506	OULU_FIN	0.0786407	0.083613	0.0984041	0.102723	0.0500084	0.0542107	0.058289	0.0674369	0.0710047	0.069838	0.0483965	0.0470745	0.156854	2
507	NILE_EGY/SDN	0.00701703	0.00723532	0.00800818	0.00896072	0.00980347	0.0106099	0.0111292	0.0116313	0.0113067	0.00965534	0.00830261	0.00791312	0.0133709	0
508	GRON_FRA	0.308426	0.541094	0.396647	0.233757	0.259032	0.328102	1.15946	1.82917	1.3409	0.878486	0.23794	0.260019	3.55218	4
509	MPUT_MOZ	0.028193	0.0997487	0.0428961	0.0308162	0.0428803	0.0415167	0.0811886	0.169674	0.154023	0.171407	0.0797653	0.0626341	0.0593159	2
510	KEMI_FIN	0.100442	0.125155	0.138526	0.141537	0.0540412	0.0410118	0.0482386	0.0569353	0.0590281	0.0617075	0.0598228	0.0705898	0.1267	1
511	NGER_MRT	-1.65854	-2.58147	-2.96154	-1.16604	-3.90219	0.245918	0.0573938	0.0230066	0.0765148	1.95792	-3.30774	-2.0103	0.0411516	4
512	DIGL_IDN	0.000202951	0.000205816	0.000111015	0.000155665	0.000124418	0.000161178	0.000138197	0.000148981	0.000133352	0.000138543	0.000149253	8.93939e-05	0.0609003	0
513	CHUY_URY	3.64618	1.64723	1.06414	1.44407	0.283933	0.065862	0.140747	0.143302	0.234132	1.49805	3.99451	1.46052	0.0037537	5
514	COMA_CHL	0.00793443	0.00682151	0.00560039	0.000607315	5.09587e-05	5.95102e-05	5.18383e-05	6.34698e-05	9.10379e-05	0.000500937	0.00119685	0.00530024	0.00486224	0
515	EBRO_AND	0.315849	0.466879	0.204039	0.241833	0.201381	0.191544	0.358175	0.441519	0.427784	0.382011	0.167601	0.289352	0.100261	8
516	ELNK_RUS	-0.13526	-0.145207	-2.15063	1.00503	-1.27766	-0.847859	-17.7322	-0.598053	-0.809967	-0.201432	-0.171745	-0.10345	0.0599014	2
517	GASH_SDN	0.0522414	0.0603788	0.0712452	0.050366	0.0455472	0.0342154	0.0127782	0.0102516	0.0164374	0.0414466	0.0413613	0.0513018	0.451389	0
518	ICMT_SWZ	0.039981	0.0652539	0.0537038	0.06239	0.0943005	0.14432	0.256927	0.321284	0.295443	0.179257	0.0943647	0.0621075	0.30482	4
519	KMOE_GHA	-0.554064	-0.482206	0.330945	0.0744671	0.0320964	0.0255308	0.0441855	0.0288419	0.0191202	0.0155523	0.114178	0.227999	0.303271	4
520	LIMA_ESP	0.0134736	0.0140561	0.0160581	0.0101526	0.0118463	0.0265169	0.0554615	0.0594663	0.0340431	0.0281796	0.0189968	0.0116509	0.123921	0
521	LKTC_CHL	0.458361	0.0483229	0.0267964	0.028712	0.027407	0.0287695	0.0397125	0.23088	-0.0753169	-0.0854824	-0.0945164	-0.06191	0.00117844	3
522	LOFF_GIN	0.00118435	0.00130949	0.00108607	0.00079687	0.000534	0.000244363	0.000138004	0.000127333	0.000195108	0.000303631	0.000606702	0.00102238	0.0803093	0
523	MARO_PNG	0.00020407	0.000197725	4.36653e-05	7.38906e-05	0.000122113	0.000205723	0.000357387	0.000760603	0.000551739	0.000222512	0.000262237	9.16897e-05	0.00551772	0
524	MINO_PRT	0.061164	0.0662191	0.0747265	0.045326	0.0504666	0.0848606	0.135156	0.145281	0.13186	0.120897	0.0874649	0.0519191	0.710999	2
525	OGOO_GNQ	0.00448996	0.00765458	0.00285637	0.0021774	0.00137625	0.00567665	0.00949956	0.00616442	0.0036224	0.00351491	0.0064167	0.0071355	0.0738417	0
526	PAZX_GTM	0.342246	0.360334	0.407375	0.328655	0.314178	0.070523	0.0516273	0.0793962	0.0642956	0.0876546	0.279099	0.302029	0.522569	4
527	DRIN_SRB	0.355243	0.427465	0.0972806	0.0965656	0.343556	5.29895	-1.31604	-0.459288	-20.6892	0.482923	0.232374	0.0655669	0.210204	8
528	PKCN_MMR	0.0799484	0.0816028	0.0795137	0.0846104	0.0179686	0.0216806	0.0231066	0.0211158	0.0172298	0.0169287	0.0194525	0.0548257	0.292434	0
529	SJAF_GIN	0.00284088	0.00306718	0.00303202	0.00288008	0.0017713	0.00103156	0.000423458	0.000560596	0.000668644	0.00100756	0.00222023	0.00263723	0.0994763	0
530	SRTU_GTM	0.00159393	0.00275265	0.00338725	0.00439481	0.00226851	0.00117828	0.000493963	0.00109409	0.000636479	0.00060679	0.00135372	0.00153227	0.0723852	0
531	TAFN_MAR	0.059899	0.0566534	0.127755	0.151794	0.10498	0.368976	0.754543	0.810902	0.167087	0.0367213	0.0351209	0.0175901	0.0259087	5
532	TAKU_USA	6.51114e-06	8.6765e-06	1.03676e-05	6.60082e-06	1.36303e-06	3.15752e-06	3.25446e-06	4.15816e-06	2.49253e-06	1.98586e-06	3.7685e-06	5.14517e-06	7.8346e-06	0
533	TUMB_PER	0.777389	0.134977	0.171602	0.228166	0.827879	2.06857	4.52179	5.32814	5.05876	3.00493	2.6294	2.15098	0.167464	3
534	VAGR_PNG	0.00133877	0.000536496	0.000764904	0.00126923	0.00134598	0.00204421	0.00138749	0.00452675	0.00527521	0.00532419	0.0053027	0.00514886	0.00989207	0
535	VLKA_BGR	3.12691	5.33865	5.73991	6.56223	6.0365	5.60966	6.67561	15.3593	3.91884	12.9524	8.25123	6.90471	0.109208	0
536	WHIT_USA	3.84857e-06	5.57048e-06	7.11637e-06	3.83034e-06	8.99765e-07	1.5033e-06	2.5728e-06	2.57095e-06	1.39296e-06	9.63383e-07	1.91956e-06	2.65148e-06	1.93784e-06	0
537	ZAPL_CHL	0.00141269	0.000985306	0.000604175	0.00025719	0.000190038	0.000165491	0.000161292	0.000169281	0.000181491	0.00020041	0.000328028	0.00152006	0.0010419	0
538	AKPA_NGA	0.0139284	0.0174524	0.0108268	0.0032341	0.00847449	0.00343607	0.00879053	0.00292429	0.00251631	0.00331655	0.00902017	0.00724843	0.0828946	0
539	ALSK_USA	4.96938e-06	4.96201e-06	5.79173e-06	4.41588e-06	1.50996e-06	2.04124e-06	2.78005e-06	3.59347e-06	2.52581e-06	1.98424e-06	3.10848e-06	3.63282e-06	2.16642e-07	0
540	AMCR_VEN	9.58392e-05	0.000132045	0.000181281	0.00022236	0.0001674	8.3648e-05	0.00011139	0.00010232	0.00016179	0.000117135	0.000104043	0.000135573	0.00308491	0
541	MPUT_ZAF	0.089306	0.162566	0.115322	0.209641	0.248713	0.573002	1.18615	1.31421	0.946855	0.474455	0.235495	0.17001	0.499902	7
542	AWSH_DJI	0.0540087	0.0739728	0.0911003	0.0814084	0.044234	0.110096	0.0969157	0.106479	0.115277	0.104286	0.0904236	0.0721979	0.392644	4
543	BLZE_GTM	0.00124948	0.00265655	0.00372384	0.00402951	0.00250694	0.000197896	0.000214338	0.000492342	0.000155555	6.3674e-05	0.000252932	0.00182459	0.0386233	0
544	CDLR_GTM	0.000228548	0.000300499	0.000439199	0.000711493	0.00132551	0.000239531	0.000535534	0.000612788	5.636e-05	1.50007e-05	8.54845e-05	0.000113167	0.0262547	0
545	CGNL_PAN	0.00589818	0.00759065	0.0103743	0.00832127	0.00654839	0.00776362	0.00441166	0.0042949	0.00667857	0.00303592	0.00215738	0.00316868	0.0559802	0
546	CHRQ_PAN	0.020037	0.0216541	0.0249894	0.0266667	0.0198005	0.0233232	0.0189534	0.0187743	0.0207191	0.0122762	0.0120911	0.0171402	0.163949	0
547	CLKT_CAN	0.000899973	0.00124925	0.0017755	0.00112102	8.07176e-05	5.20245e-05	0.000139893	0.000201831	0.000180943	0.00016507	0.000265069	0.000395633	8.2383e-05	0
548	CLKT_USA	0.00199202	0.00229126	0.00285539	0.00161378	0.000236519	0.000301248	0.000546668	0.000677831	0.000561248	0.000502596	0.000813658	0.00107529	0.000620975	0
549	CRUH_GEO	0.107592	0.133556	0.0314004	0.0328853	0.0622182	0.087597	0.173849	0.143476	0.0807549	0.0808865	0.0506483	0.0949728	0.187191	3
550	CVLY_GIN	0.0180112	0.020179	0.0135158	0.0128041	0.00690283	0.00442891	0.00195035	0.0028764	0.00287714	0.00482556	0.0136477	0.0147398	0.337524	0
551	DUGV_LTU	12.2927	5.66421	2.96773	2.26073	3.03653	4.66969	7.51507	9.41473	35.8589	12.9102	34.9764	30.0841	0.0960027	0
552	ERNE_GBR	0.0173224	0.0125123	0.0143378	0.0171706	0.0337904	0.130178	0.0909105	0.0435088	0.0240115	0.0241656	0.0208458	0.0209348	0.0585394	2
553	FRTH_USA	0	0	0	0	0	0	0	0	0	0	0	0	5.45529e-07	0
554	GEBA_SEN	0.0160061	0.0236605	0.0369657	0.0604913	0.0954143	0.149908	0.338462	0.00640294	0.00238288	0.00668362	0.00701021	0.00747337	0.263034	3
555	GOSR_SLV	-1.41706	-0.385986	-0.263182	-0.351132	0.183793	0.101379	0.0407986	0.0249924	0.0124267	0.0147111	0.133882	0.22854	0.256558	4
556	GUJA_EST	0.556181	0.543859	0.40263	0.32134	0.36644	0.644504	1.48008	4.66708	2.18808	1.50102	0.620447	0.46374	0.045208	4
557	HOND_BLZ	0.0187336	0.0338374	0.0445427	0.164486	0.0809575	0.011289	0.0359382	0.0413062	0.0153163	0.0073737	0.0522015	0.104959	0.0305789	3
558	HOND_GTM	0.00161658	0.00269771	0.00392438	0.00749291	0.00454567	0.000628474	0.000774554	0.00138366	0.000516305	0.000243395	0.000818652	0.00171478	0.0606569	0
559	ISNZ_SVN	0.0134447	0.0179968	0.0254391	0.00722191	0.00352134	0.00634933	0.00839202	0.00980882	0.0142458	0.00712947	0.00654547	0.00662258	0.0470429	0
560	AMUR_CHN	0.292166	0.375847	0.782957	0.720341	0.756199	1.60748	1.05417	1.13087	0.381633	0.283025	0.246386	0.2676	60.8873	2
561	CNCS_BOL	0.0828003	0.0977204	0.228164	0.272756	0.468224	0.377088	0.4089	0.417995	0.555238	0.577197	1.02997	0.293307	0.0401422	6
562	CNGO_AGO	0.000147819	0.000155753	0.000184323	0.000180883	0.000260782	0.000440276	0.00065856	0.000699598	0.000557954	0.000315845	0.000213404	0.000245987	4.09946	0
563	GANG_IND	7.54833	7.88813	9.54207	11.8795	8.68869	1.09993	0.611331	0.585079	0.70239	1.34847	3.19798	5.15355	520.129	2
564	MIRA_ECU	0.152977	0.152639	0.180231	0.138707	0.138846	0.20111	0.33946	0.24033	0.167118	0.139101	0.200543	0.220546	0.287145	3
565	MPUT_SWZ	1.40044	2.82513	1.56699	1.21626	1.53356	1.51934	2.79057	4.43092	4.97512	7.53096	3.48573	2.7409	0.670561	0
566	NEGR_NIC	0.420899	0.471877	0.518301	0.682208	0.347235	0.103234	0.103831	0.114965	0.0468688	0.0363862	0.167788	0.220723	0.375571	5
567	RGSA_CHL	0.0694351	0.0721878	0.0569223	0.032987	0.0218311	0.0251311	0.0313434	0.0295017	0.027496	0.0493852	0.0715268	0.0775464	0.00366283	0
568	SAIG_KHM	0.380285	0.403992	0.294811	0.197031	0.113047	0.16052	0.0817162	0.0785847	0.0731317	0.119867	0.113266	0.254747	0.361427	6
569	TAFN_DZA	0.362214	0.369666	0.425514	0.557587	0.644362	1.69486	2.66834	2.49279	1.10897	0.357783	0.218229	0.10126	0.424491	4
570	UBLZ_SWZ	0.450414	1.41063	1.32658	0.908014	1.15238	1.43301	2.73067	4.65261	5.00704	4.88114	2.8239	0.823461	0.114007	1
571	UMBA_TZA	0.690601	1.18259	0.208566	0.0998479	0.195636	0.395299	1.05939	1.41111	1.24712	1.48636	0.456362	2.04835	0.0565261	8
572	UTBN_GAB	8.49544e-05	0.000188072	0.000186781	0.000144811	6.53771e-05	0.000256834	0.000322815	0.000283271	0.000133059	3.96881e-05	0.000113571	0.000219142	0.00677312	0
573	UTBN_GNQ	0.00212487	0.00424606	0.00393019	0.00287273	0.00135445	0.00513891	0.00722031	0.00507379	0.00253852	0.00090057	0.00245999	0.00477654	0.0754948	0
															0
